# Supplementary material for: Laparoscopic Pectopexy: A Biomechanical Analysis
Source: PLoS One. 2016 Feb 4;11(2):e0144143. doi: 10.1371/journal.pone.0144143 (PMC4741420; doi:10.1371/journal.pone.0144143)
Supplement: S1 File — (XLSX) [file pone.0144143.s001.xlsx]

## Sheet: Simple Interrupted Suture Only
1				2				3				4				5				6				7				8											MW	STABW		Median	Range	MAX	Min
																																						N
	61.2618			MAX	53.5159			MAX	63.7693			MAX	69.7976			MAX	103.877			MAX	112.083			MAX	45.1212			MAX	84.2165								Ultimate Load	9	74.2053	23.8602		66.7834	66.9615	112.083	45.1212
MIN	0.00944			MIN	-0.01718			MIN	-0.01484			MIN	-0.02069			MIN	-0.0317			MIN	-0.03344			MIN	-0.06365			MIN	-0.00471
Range	61.2524			Range	53.5331			Range	63.7841			Range	69.8183			Range	103.909			Range	112.116			Range	45.1848			Range	84.2212
Failure at	22.6067			Failure at	14.2239			Failure at	22.3524			Failure at	31.75			Failure at	30.7338			Failure at	40.3862			Failure at	26.4153			Failure at	35.0524								Failure at		27.9401	8.26299		28.5745	26.1624	40.3862	14.2239
Steigung	2.913			Steigung	2.603			Steigung	3.45			Steigung	2.267			Steigung	3.516			Steigung	2.8803			Steigung	2.4371			Steigung	2.58								Steigung		2.8308	0.455095		2.74165	1.249	3.516	2.267
R 2	1			R 2	1			R 2	1			R 2	1			R 2	1			R 2	1			R 2	1			R 2	1								R 2		1
V 2 10_14 R				V 4 09_14 R				V 6A 52_14 R				V 8 27_14 R				V 10 14_14 R				V 12 23_14 R				V 14A 07_14 R				V 16 EYS R
Zeit	Traversenweg	Last		Zeit	Traversenweg	Last		Zeit	Traversenweg	Last		Zeit	Traversenweg	Last		Zeit	Traversenweg	Last		Zeit	Traversenweg	Last		Zeit	Traversenweg	Last		Zeit	Traversenweg	Last
(sec)	(mm)	(N)		(sec)	(mm)	(N)		(sec)	(mm)	(N)		(sec)	(mm)	(N)		(sec)	(mm)	(N)		(sec)	(mm)	(N)		(sec)	(mm)	(N)		(sec)	(mm)	(N)
0	0	0.00944		0	0	-0.01718		0	0	-0.01484		0	0	-0.02069		0	0	-0.0317		0	0	-0.03344		0	0	-0.06365		0	0	-0.00471
0.05	0.13092	0.11208		0.05	0.13883	0.12268		0.05	0.14072	0.04905		0.05	0.12963	0.08632		0.05	0.13647	0.09167		0.05	0.14521	0.07611		0.05	0.14379	0.10879		0.05	0.1406	0.1316
0.1	0.44731	0.34996		0.1	0.45688	0.44125		0.1	0.4577	0.14575		0.1	0.45156	0.46349		0.1	0.45227	0.44672		0.1	0.4564	0.42756		0.1	0.45699	0.64272		0.1	0.45853	0.26131
0.15	0.75095	0.73352		0.15	0.75166	0.84388		0.15	0.75166	0.23839		0.15	0.75084	0.86085		0.15	0.748	0.83004		0.15	0.74977	0.78229		0.15	0.75013	1.23128		0.15	0.75131	0.34783
0.2	1.01776	1.1061		0.2	1.01682	1.25357		0.2	1.01528	0.36439		0.2	1.01752	1.18965		0.2	1.01646	1.14349		0.2	1.01445	1.01675		0.2	1.01469	1.7067		0.2	1.01564	0.47571
0.25	1.27182	1.45301		0.25	1.27099	1.72415		0.25	1.27052	0.5623		0.25	1.27335	1.54377		0.25	1.27182	1.4133		0.25	1.27111	1.32872		0.25	1.27123	2.03269		0.25	1.27134	0.62612
0.3	1.52623	1.83407		0.3	1.52434	2.35946		0.3	1.52398	0.70409		0.3	1.5254	1.86821		0.3	1.52564	1.79916		0.3	1.52528	1.61724		0.3	1.52493	2.49501		0.3	1.52446	0.81115
0.35	1.77851	2.26368		0.35	1.77792	3.10249		0.35	1.77875	0.94121		0.35	1.7791	2.22324		0.35	1.77804	2.15737		0.35	1.77804	1.91897		0.35	1.77792	2.47462		0.35	1.77792	0.91878
0.4	2.03198	2.73133		0.4	2.03292	4.00656		0.4	2.03316	1.1349		0.4	2.03269	2.63023		0.4	2.03222	2.52932		0.4	2.03174	2.2755		0.4	2.03186	2.14623		0.4	2.03257	1.08574
0.45	2.28556	3.10032		0.45	2.28592	4.95751		0.45	2.28674	1.51998		0.45	2.2871	3.08744		0.45	2.28639	2.8429		0.45	2.28592	2.58156		0.45	2.28686	2.88077		0.45	2.28615	1.17293
0.5	2.54127	3.66611		0.5	2.54021	5.98926		0.5	2.5395	1.77815		0.5	2.54068	3.48009		0.5	2.54045	3.17741		0.5	2.54068	2.94861		0.5	2.5408	3.46006		0.5	2.54056	1.34493
0.55	2.79509	4.21286		0.55	2.79439	7.18886		0.55	2.79415	2.14328		0.55	2.79368	4.02361		0.55	2.79415	3.47398		0.55	2.79391	3.29568		0.55	2.79379	4.20675		0.55	2.79368	1.48443
0.6	3.04738	4.7935		0.6	3.04868	8.43914		0.6	3.04891	2.65313		0.6	3.04821	4.46786		0.6	3.04832	3.7452		0.6	3.04762	3.6318		0.6	3.04832	4.87289		0.6	3.04785	1.62428
0.65	3.30191	5.33714		0.65	3.30203	9.70783		0.65	3.30214	3.08925		0.65	3.30321	4.93863		0.65	3.30321	4.02643		0.65	3.30226	4.06577		0.65	3.30297	5.4007		0.65	3.30273	1.79951
0.7	3.55655	5.98715		0.7	3.55549	11.0345		0.7	3.55608	3.67849		0.7	3.55667	5.45129		0.7	3.55667	4.3997		0.7	3.55632	4.51866		0.7	3.55703	5.74135		0.7	3.5562	2.00849
0.75	3.81085	6.62696		0.75	3.81026	12.3042		0.75	3.80978	4.27395		0.75	3.8099	5.86329		0.75	3.81097	4.71573		0.75	3.8099	4.9505		0.75	3.81014	5.90435		0.75	3.81026	2.11935
0.8	4.0649	7.29335		0.8	4.06455	13.4578		0.8	4.06467	4.91595		0.8	4.06396	6.27329		0.8	4.06455	5.10896		0.8	4.06396	5.34174		0.8	4.0642	6.44353		0.8	4.06408	2.32659
0.85	4.31731	7.94443		0.85	4.31802	14.8515		0.85	4.31837	5.66859		0.85	4.31872	6.81791		0.85	4.31813	5.50778		0.85	4.3179	5.79646		0.85	4.31861	6.91507		0.85	4.31884	2.51837
0.9	4.57207	8.72415		0.9	4.5716	16.0681		0.9	4.5716	6.37947		0.9	4.57302	7.2979		0.9	4.57337	6.0306		0.9	4.57278	6.14839		0.9	4.57231	7.17919		0.9	4.57195	2.73583
0.95	4.82707	9.45609		0.95	4.82589	17.601		0.95	4.82625	7.17824		0.95	4.82566	7.66207		0.95	4.82648	6.54592		0.95	4.82636	6.12024		0.95	4.82589	7.67996		0.95	4.82542	2.98514
1	5.07936	10.0221		1	5.08054	19.0238		1	5.08066	8.07877		1	5.07983	8.30164		1	5.07948	7.00652		1	5.0803	6.18134		1	5.07959	8.18255		1	5.07959	3.22112
1.05	5.33377	10.8459		1.05	5.33424	20.4083		1.05	5.33389	8.91597		1.05	5.33507	8.86898		1.05	5.3346	7.62506		1.05	5.33401	6.50828		1.05	5.33436	8.55285		1.05	5.33507	3.5088
1.1	5.5883	11.6828		1.1	5.58759	21.7767		1.1	5.58806	9.70302		1.1	5.58901	9.41544		1.1	5.58842	8.15435		1.1	5.58842	6.59963		1.1	5.58759	9.07907		1.1	5.5883	3.76632
1.15	5.84294	12.5266		1.15	5.84106	23.1745		1.15	5.84188	10.6358		1.15	5.84188	9.71785		1.15	5.84259	8.7661		1.15	5.84259	7.04752		1.15	5.84188	9.59945		1.15	5.84176	4.06537
1.2	6.09629	13.333		1.2	6.09665	24.7416		1.2	6.09665	11.5831		1.2	6.09641	9.98209		1.2	6.09582	9.36131		1.2	6.09653	7.45743		1.2	6.09511	10.0411		1.2	6.09535	4.30386
1.25	6.34941	14.1034		1.25	6.35047	26.1389		1.25	6.35059	12.4551		1.25	6.35059	10.3893		1.25	6.35047	10.1664		1.25	6.34976	7.61026		1.25	6.35011	10.5029		1.25	6.34988	4.7039
1.3	6.60346	14.77		1.3	6.60358	27.5376		1.3	6.60358	13.2035		1.3	6.60488	10.8176		1.3	6.60429	10.8751		1.3	6.60464	8.09887		1.3	6.60417	11.097		1.3	6.60405	5.01385
1.35	6.85775	15.2943		1.35	6.85764	28.9118		1.35	6.85764	13.5825		1.35	6.85834	11.1912		1.35	6.85823	11.6334		1.35	6.85882	8.79131		1.35	6.85811	11.6131		1.35	6.85811	5.47345
1.4	7.11228	16.0916		1.4	7.11228	30.1308		1.4	7.11216	13.9361		1.4	7.11169	11.7799		1.4	7.11146	12.2671		1.4	7.11169	9.13266		1.4	7.11228	12.2658		1.4	7.11181	5.82154
1.45	7.36681	16.9456		1.45	7.36705	30.9778		1.45	7.36646	14.9011		1.45	7.36634	12.401		1.45	7.3661	12.8921		1.45	7.3661	9.30184		1.45	7.36563	10.7279		1.45	7.36587	6.24051
1.5	7.62028	17.7981		1.5	7.61981	32.3974		1.5	7.61981	15.4628		1.5	7.6204	12.8584		1.5		13.562		1.5	7.62016	9.87523		1.5	7.62063	11.857		1.5	7.62087	6.67596
1.55	7.87386	18.438		1.55	7.87351	33.7116		1.55	7.87398	16.091		1.55	7.8741	13.098		1.55	7.87386	14.5576		1.55	7.87492	10.5545		1.55	7.87445	12.6163		1.55	7.87386	7.11215
1.6	8.12922	19.1035		1.6	8.12827	35.0356		1.6	8.12827	16.9714		1.6	8.12756	13.5583		1.6	8.12815	15.3251		1.6	8.12792	11.0738		1.6	8.12768	13.0557		1.6	8.12792	7.53716
1.65	8.3815	19.9687		1.65	8.38233	36.4289		1.65	8.38268	17.1891		1.65	8.38209	14.1782		1.65	8.38209	15.7847		1.65	8.38115	11.5967		1.65	8.38174	13.3713		1.65	8.3815	7.97871
1.7	8.63556	20.8502		1.7	8.63627	37.6647		1.7	8.63639	18.1914		1.7	8.63627	14.7326		1.7	8.6365	16.3208		1.7	8.63627	12.1971		1.7	8.63639	13.6258		1.7	8.63639	8.48652
1.75	8.88997	21.6803		1.75	8.88973	38.8474		1.75	8.89009	19.1945		1.75	8.88973	15.2982		1.75	8.89044	16.9734		1.75	8.89103	12.8606		1.75	8.89044	14.053		1.75	8.88938	8.97484
1.8	9.14497	22.5665		1.8	9.14403	39.9056		1.8	9.14414	19.5685		1.8	9.14355	15.562		1.8	9.1445	17.7407		1.8	9.14391	13.5705		1.8	9.14414	14.3483		1.8	9.14355	9.44463
1.85	9.39785	23.2794		1.85	9.39785	41.0166		1.85	9.39891	19.9541		1.85	9.39808	15.8736		1.85	9.39797	18.9485		1.85	9.39737	14.2798		1.85	9.39797	14.6638		1.85	9.39761	9.97763
1.9	9.65096	23.6543		1.9	9.65226	42.0176		1.9	9.65226	20.4449		1.9	9.65155	16.768		1.9	9.65226	19.7865		1.9	9.65214	14.8987		1.9	9.65214	14.9132		1.9	9.65214	10.5446
1.95	9.9062	23.8221		1.95	9.90608	42.8062		1.95	9.90572	21.3811		1.95	9.90655	17.5111		1.95	9.90667	20.1174		1.95	9.90596	15.698		1.95	9.90608	15.1967		1.95	9.90584	11.1755
2	10.1607	24.5238		2	10.1599	43.6445		2	10.1598	22.3075		2	10.1604	18.1967		2	10.1599	21.1833		2	10.1606	16.4364		2	10.1593	15.4031		2	10.1595	11.7832
2.05	10.4141	25.8788		2.05	10.4145	44.5298		2.05	10.4151	23.1035		2.05	10.4139	18.7945		2.05	10.4137	22.3343		2.05	10.4137	17.191		2.05	10.4139	15.654		2.05	10.4138	12.422
2.1	10.6674	26.8785		2.1	10.668	45.1092		2.1	10.6684	23.8253		2.1	10.6687	19.3029		2.1	10.6677	23.2635		2.1	10.6681	17.9453		2.1	10.6686	16.0921		2.1	10.6686	13.0412
2.15	10.9221	27.8833		2.15	10.922	45.8934		2.15	10.9215	24.4848		2.15	10.9224	19.9245		2.15	10.9222	23.802		2.15	10.9229	18.6904		2.15	10.9223	16.5099		2.15	10.9222	13.6958
2.2	11.1761	28.7737		2.2	11.1755	46.4386		2.2	11.1753	25.2258		2.2	11.1764	20.5411		2.2	11.1758	24.3602		2.2	11.1761	19.4167		2.2	11.1756	16.7638		2.2	11.1752	14.4479
2.25	11.4304	29.6347		2.25	11.4309	47.172		2.25	11.4298	25.876		2.25	11.4303	21.1424		2.25	11.4301	25.7028		2.25	11.4298	20.1484		2.25	11.4295	17.1287		2.25	11.4299	15.1151
2.3	11.6833	30.5121		2.3	11.6845	48.1779		2.3	11.6844	26.5606		2.3	11.6841	21.7261		2.3	11.684	26.9731		2.3	11.6844	20.901		2.3	11.6839	17.5157		2.3	11.6842	15.7984
2.35	11.9383	31.3668		2.35	11.9378	48.8526		2.35	11.9381	27.2857		2.35	11.9389	22.3587		2.35	11.9379	28.1036		2.35	11.9384	21.6221		2.35	11.9385	17.9286		2.35	11.9384	16.6044
2.4	12.192	32.1987		2.4	12.1913	49.5373		2.4	12.1919	27.9811		2.4	12.192	22.9469		2.4	12.1923	29.1658		2.4	12.1926	22.2916		2.4	12.1922	18.3841		2.4	12.192	17.3501
2.45	12.446	33.002		2.45	12.4459	50.1891		2.45	12.4463	28.6054		2.45	12.4456	23.5283		2.45	12.4456	30.2007		2.45	12.4455	22.9492		2.45	12.446	18.7355		2.45	12.4459	18.1036
2.5	12.7001	33.8242		2.5	12.7003	50.5321		2.5	12.7008	29.3679		2.5	12.7001	24.0201		2.5	12.6999	31.184		2.5	12.6996	23.6351		2.5	12.7006	19.2275		2.5	12.7001	18.8391
2.55	12.9535	34.5767		2.55	12.9538	51.273		2.55	12.9537	30.1056		2.55	12.9545	24.499		2.55	12.9549	32.2332		2.55	12.9546	24.3119		2.55	12.9548	19.7999		2.55	12.9545	19.6713
2.6	13.208	35.3484		2.6	13.2069	51.965		2.6	13.2079	30.8515		2.6	13.2079	24.9911		2.6	13.2087	33.1913		2.6	13.2088	24.9964		2.6	13.2081	20.2933		2.6	13.208	20.4093
2.65	13.4624	36.1106		2.65	13.4619	52.563		2.65	13.4623	31.6445		2.65	13.4617	25.7387		2.65	13.4623	34.1381		2.65	13.462	25.7632		2.65	13.4622	20.7778		2.65	13.4616	21.1957
2.7	13.716	36.8006		2.7	13.7166	53.0484		2.7	13.7167	32.3861		2.7	13.7166	26.6028		2.7	13.7156	35.0883		2.7	13.7153	26.3992		2.7	13.7156	21.2505		2.7	13.7161	21.9974
2.75	13.9699	37.4958		2.75	13.9696	53.2958		2.75	13.9695	33.1337		2.75	13.9704	27.3225		2.75	13.9706	36.0727		2.75	13.9702	27.3211		2.75	13.9704	21.6402		2.75	13.9702	22.6949
2.8	14.2242	38.1431		2.8	14.2239	53.5159		2.8	14.2232	33.947		2.8	14.2241	28.0961		2.8	14.2246	36.9951		2.8	14.2241	28.1547		2.8	14.2246	21.9173		2.8	14.2239	23.4536
2.85	14.4779	38.8296		2.85	14.4791	53.2192		2.85	14.4778	34.6803		2.85	14.4771	28.8179		2.85	14.4781	37.8379		2.85	14.4783	28.9147		2.85	14.4774	22.2982		2.85	14.4779	24.2786
2.9	14.7317	39.4495		2.9	14.7327	52.5613		2.9	14.7324	35.4282		2.9	14.7317	29.4987		2.9	14.7318	38.6053		2.9	14.7316	29.7303		2.9	14.7309	22.5325		2.9	14.7323	24.9813
2.95	14.9854	40.0756		2.95	14.9857	52.9677		2.95	14.9859	36.2384		2.95	14.9863	30.2435		2.95	14.9866	39.4496		2.95	14.9858	30.5213		2.95	14.986	22.833		2.95	14.9859	25.9015
3	15.24	40.7715		3	15.2397	53.4118		3	15.2399	37.0498		3	15.2399	30.8653		3	15.2406	40.2362		3	15.2409	31.2877		3	15.2402	23.1054		3	15.2399	26.6824
3.05	15.4943	41.5239		3.05	15.4938	51.7507		3.05	15.4941	37.9014		3.05	15.4944	31.4423		3.05	15.4939	41.0749		3.05	15.4943	31.971		3.05	15.4937	23.4467		3.05	15.4931	27.4568
3.1	15.7483	42.1563		3.094	15.7176	38.8437		3.1	15.7482	38.7082		3.1	15.7483	32.0592		3.1	15.7483	41.8568		3.1	15.7475	32.7375		3.1	15.7475	23.7589		3.1	15.7481	28.1291
3.15	16.0012	42.8631		3.144	15.9719	30.9063		3.15	16.0021	39.5471		3.15	16.0027	32.6591		3.15	16.0021	42.6476		3.15	16.0017	33.5237		3.15	16.002	24.0672		3.15	16.002	28.8808
3.2	16.2555	43.5926		3.194	16.2257	26.9229		3.2	16.2554	40.4064		3.2	16.2564	33.2684		3.2	16.2562	43.4295		3.2	16.2567	34.2574		3.2	16.2562	24.3506		3.2	16.2558	29.6133
3.25	16.5104	44.2787		3.244	16.4794	26.545		3.25	16.5098	41.285		3.25	16.5105	33.7758		3.25	16.5101	44.1625		3.25	16.5098	34.9965		3.25	16.5097	25.1057		3.25	16.5094	30.3757
3.3	16.7637	45.0106						3.3	16.7649	42.171		3.3	16.7637	34.3934		3.3	16.7634	44.8736		3.3	16.7635	35.7739		3.3	16.7632	25.4709		3.3	16.7634	31.0985
3.35	17.0173	45.6384						3.35	17.0182	43.0782		3.35	17.0184	35.0481		3.35	17.0186	45.6699		3.35	17.0176	36.5989		3.35	17.0178	25.4784		3.35	17.018	31.9093
3.4	17.2716	46.373						3.4	17.2721	43.9476		3.4	17.2724	35.6165		3.4	17.2724	46.4277		3.4	17.2721	37.2973		3.4	17.2726	25.9982		3.4	17.2724	32.7128
3.45	17.5266	47.1635						3.45	17.5254	44.8941		3.45	17.5256	36.1397		3.45	17.5258	47.2145		3.45	17.5266	38.1196		3.45	17.5264	25.9871		3.45	17.526	33.4429
3.5	17.7803	47.8793						3.5	17.7798	45.8588		3.5	17.7796	35.8414		3.5	17.7795	47.9509		3.5	17.7798	38.8291		3.5	17.7797	26.3744		3.5	17.7789	34.1516
3.55	18.0338	48.6039						3.55	18.0348	46.7304		3.55	18.0336	36.3687		3.55	18.0339	48.6939		3.55	18.0336	39.5347		3.55	18.0339	26.874		3.55	18.0346	34.8409
3.6	18.2872	49.355						3.6	18.2878	47.6961		3.6	18.2884	37.3443		3.6	18.2882	49.4354		3.6	18.2888	40.0323		3.6	18.2885	27.4361		3.6	18.2884	35.5132
3.65	18.5426	50.0456						3.65	18.5415	48.6655		3.65	18.5419	37.9678		3.65	18.5429	50.1431		3.65	18.5421	40.6599		3.65	18.5425	28.3312		3.65	18.5419	36.0831
3.7	18.7965	50.7615						3.7	18.7965	49.59		3.7	18.7957	38.6174		3.7	18.7953	50.9074		3.7	18.7958	41.1934		3.7	18.7957	28.6545		3.7	18.7955	36.7869
3.75	19.0495	51.4649						3.75	19.0506	50.6215		3.75	19.0501	39.2092		3.75	19.05	51.5618		3.75	19.0496	41.8604		3.75	19.0497	29.6689		3.75	19.0506	37.5592
3.8	19.3038	52.2603						3.8	19.3037	51.5493		3.8	19.304	39.8718		3.8	19.3049	52.3121		3.8	19.3044	42.6035		3.8	19.3042	29.9618		3.8	19.3042	38.1845
3.85	19.5583	53.0935						3.85	19.5575	52.4986		3.85	19.5577	40.4781		3.85	19.5585	53.0957		3.85	19.5587	43.2695		3.85	19.5583	28.726		3.85	19.5577	39.0122
3.9	19.812	53.8645						3.9	19.8125	53.467		3.9	19.8117	41.0491		3.9	19.812	53.8966		3.9	19.8122	43.5544		3.9	19.8115	28.8584		3.9	19.8116	39.7256
3.95	20.0651	54.5996						3.95	20.0666	54.4536		3.95	20.0659	41.6113		3.95	20.0661	54.6468		3.95	20.0657	44.6715		3.95	20.0661	29.5764		3.95	20.0655	40.4584
4	20.3198	55.325						4	20.3199	55.4253		4	20.3206	42.191		4	20.3209	55.5469		4	20.3197	45.5733		4	20.3205	30.3571		4	20.3202	41.1441
4.05	20.5739	56.1258						4.05	20.5734	56.5823		4.05	20.5743	42.7329		4.05	20.5752	56.3691		4.05	20.5754	46.4175		4.05	20.574	30.9608		4.05	20.5739	41.7687
4.1	20.8293	56.9076						4.1	20.8281	57.8268		4.1	20.8283	43.2409		4.1	20.8275	57.1312		4.1	20.8279	47.2213		4.1	20.8278	31.7613		4.1	20.8275	42.3113
4.15	21.0822	57.6161						4.15	21.0823	58.9563		4.15	21.0816	43.8717		4.15	21.0817	57.9622		4.15	21.082	48.0205		4.15	21.0818	32.1849		4.15	21.0821	42.8834
4.2	21.3354	58.4727						4.2	21.3357	60.1792		4.2	21.3363	44.5224		4.2	21.3366	58.8225		4.2	21.3363	48.789		4.2	21.3363	33.0307		4.2	21.3363	43.5987
4.25	21.59	59.1169						4.25	21.5895	61.2826		4.25	21.5904	45.1305		4.25	21.5902	59.6805		4.25	21.5906	49.5469		4.25	21.5906	33.6605		4.25	21.5894	44.1588
4.3	21.8445	59.5955						4.3	21.8439	62.2943		4.3	21.8442	44.5029		4.3	21.8439	60.5708		4.3	21.8441	50.3066		4.3	21.8435	34.2537		4.3	21.8442	44.7665
4.35	22.098	60.0233						4.35	22.0984	63.2701		4.35	22.098	45.2863		4.35	22.0975	61.4702		4.35	22.0975	50.9181		4.35	22.0972	35.0114		4.35	22.0981	45.3371
4.4	22.3526	60.6305						4.4	22.3524	63.7693		4.4	22.3526	46.3216		4.4	22.3524	62.2986		4.4	22.352	51.6643		4.4	22.3524	35.8179		4.4	22.3527	45.6671
4.45	22.6067	61.2618						4.45	22.6062	61.7493		4.45	22.6067	47.0311		4.45	22.6061	63.1176		4.45	22.6067	52.3883		4.45	22.6065	36.3137		4.45	22.6063	45.9814
4.5	22.8604	61.1543						4.5	22.8593	55.7858		4.5	22.8599	47.6394		4.5	22.8604	63.8368		4.5	22.8598	53.1891		4.5	22.86	36.8871		4.5	22.8593	46.5861
4.55	23.1145	60.0641						4.534	23.0326	42.96		4.55	23.1143	48.3886		4.55	23.1139	64.5401		4.55	23.1134	53.9714		4.55	23.1131	37.5886		4.55	23.1134	47.1384
4.584	23.2863	46.8858						4.584	23.2874	41.1779		4.6	23.3682	49.0634		4.6	23.3681	65.242		4.6	23.3681	54.7525		4.6	23.3682	38.2263		4.6	23.3682	47.7514
								4.634	23.5408	39.7953		4.65	23.6224	49.8259		4.65	23.6228	65.9935		4.65	23.6222	55.4937		4.65	23.6228	38.8232		4.65	23.6224	48.4862
												4.7	23.8762	50.5426		4.7	23.8763	66.7846		4.7	23.8761	56.224		4.7	23.8763	39.1087		4.7	23.8753	48.9509
												4.75	24.1295	51.2054		4.75	24.1299	67.6891		4.75	24.1296	57.1504		4.75	24.1297	39.8546		4.75	24.1293	49.6334
												4.8	24.3847	51.9579		4.8	24.384	68.5126		4.8	24.3834	58.0782		4.8	24.3841	40.297		4.8	24.3833	50.2933
												4.85	24.6384	52.6228		4.85	24.6383	69.3234		4.85	24.638	59.0048		4.85	24.6385	41.3199		4.85	24.6384	50.9224
												4.9	24.8919	53.3189		4.9	24.8921	70.172		4.9	24.8927	59.8267		4.9	24.8917	41.7698		4.9	24.8916	51.486
												4.95	25.1453	53.9409		4.95	25.1463	70.9882		4.95	25.1462	60.5423		4.95	25.1456	42.7521		4.95	25.1459	51.9777
												5	25.4002	54.557		5	25.3996	71.7424		5	25.3998	61.2462		5	25.3998	43.1912		5	25.4007	52.7382
												5.05	25.654	55.059		5.05	25.6542	72.522		5.05	25.6542	61.9276		5.05	25.6547	43.6328		5.05	25.6546	53.6938
												5.1	25.9083	55.4625		5.1	25.9086	73.2735		5.1	25.9088	62.7202		5.1	25.9081	44.1835		5.1	25.9077	54.6491
												5.15	26.1612	55.9291		5.15	26.162	73.7061		5.15	26.162	63.5657		5.15	26.1619	44.6754		5.15	26.1613	55.2667
												5.2	26.4157	56.1795		5.2	26.4153	73.5433		5.2	26.416	64.2975		5.2	26.4153	45.1212		5.2	26.4156	56.3121
												5.25	26.6706	55.5744		5.25	26.6709	73.5176		5.25	26.6704	64.8742		5.25	26.67	45.0057		5.25	26.6698	57.2151
												5.3	26.9243	55.2555		5.3	26.9244	74.967		5.3	26.9244	65.2396		5.3	26.9243	43.5114		5.3	26.9245	57.8641
												5.35	27.1777	56.0845		5.35	27.1774	75.9196		5.35	27.1783	65.9195		5.35	27.1781	39.6808		5.35	27.178	58.3237
												5.4	27.4325	57.0957		5.4	27.4314	77.226		5.4	27.4315	66.8735		5.4	27.4317	37.8239		5.4	27.4323	58.908
												5.45	27.6865	58.1477		5.45	27.6865	81.8178		5.45	27.6859	67.9916		5.45	27.6859	37.8808		5.45	27.6859	59.6649
												5.5	27.9406	59.2318		5.5	27.941	84.0594		5.5	27.94	68.8906						5.5	27.94	60.4779
												5.55	28.1931	60.0618		5.55	28.194	82.9905		5.55	28.1946	69.8466						5.55	28.1937	61.3136
												5.6	28.4475	60.7732		5.6	28.4476	85.9765		5.6	28.4476	71.0309						5.6	28.4481	62.0571
												5.65	28.7028	61.5393		5.65	28.7022	89.1705		5.65	28.7017	72.0921						5.65	28.7025	63.0211
												5.7	28.9568	62.4337		5.7	28.957	91.2937		5.7	28.9565	73.2246						5.7	28.9563	63.7434
												5.75	29.2096	63.7332		5.75	29.21	90.5231		5.75	29.2101	74.2856						5.75	29.2095	64.4465
												5.8	29.4636	65.822		5.8	29.4639	93.4765		5.8	29.4641	75.3669						5.8	29.4635	64.7953
												5.85	29.718	68.4607		5.85	29.7182	95.3535		5.85	29.7178	76.5273						5.85	29.7184	65.6763
												5.9	29.972	66.7832		5.9	29.9726	97.0057		5.9	29.9731	77.6841						5.9	29.9723	67.0716
												5.95	30.2264	67.0873		5.95	30.2262	99.1072		5.95	30.2265	78.735						5.95	30.2258	67.9762
												6	30.4802	67.1945		6	30.4793	101.392		6	30.4797	79.5547						6	30.4791	68.8926
												6.05	30.7336	68.0811		6.05	30.7338	103.877		6.05	30.7335	79.9534						6.05	30.734	69.6186
												6.1	30.9886	68.6957		6.086	30.9178	89.3564		6.1	30.9883	80.302						6.1	30.9883	70.677
												6.15	31.2423	69.0248		6.092	30.9484	72.468		6.15	31.2425	80.6427						6.15	31.242	71.6832
												6.2	31.496	69.5329		6.098	30.979	54.6567		6.2	31.4957	81.3107						6.2	31.4952	72.7605
												6.25	31.75	69.7976		6.104	31.0094	38.2183		6.25	31.7493	82.1373						6.25	31.7499	74.2141
												6.298	31.9942	56.0033						6.3	32.0038	82.0903						6.3	32.004	75.0396
												6.318	32.0956	43.121						6.35	32.2588	78.7671						6.35	32.2582	75.9072
																				6.4	32.5117	79.0418						6.4	32.5114	76.8246
																				6.45	32.7659	80.5676						6.45	32.7666	77.4447
																				6.5	33.0207	81.5279						6.5	33.02	78.2779
																				6.55	33.2747	82.9499						6.55	33.274	79.5136
																				6.6	33.528	84.6483						6.6	33.5278	80.5449
																				6.65	33.782	86.3307						6.65	33.7815	81.3926
																				6.7	34.0353	87.8294						6.7	34.0364	82.0493
																				6.75	34.2903	89.2129						6.75	34.2897	82.5985
																				6.8	34.5444	90.1303						6.8	34.5436	83.3867
																				6.85	34.7982	89.9205						6.85	34.797	84.2165
																				6.9	35.0521	89.7285						6.9	35.0524	84.1622
																				6.95	35.3061	90.2199						6.95	35.3056	81.9339
																				7	35.5607	90.1244						6.968	35.3974	68.7821
																				7.05	35.8141	87.5818						6.974	35.4281	55.4492
																				7.1	36.0682	82.0058						6.98	35.4587	41.5523
																				7.15	36.3224	84.152						6.984	35.479	32.8722
																				7.2	36.5766	88.1343
																				7.25	36.8292	91.5656
																				7.3	37.0839	94.3617
																				7.35	37.3384	96.7249
																				7.4	37.5923	98.873
																				7.45	37.8458	100.655
																				7.5	38.0997	102.187
																				7.55	38.3539	103.702
																				7.6	38.6081	105.034
																				7.65	38.8618	106.327
																				7.7	39.1155	107.588
																				7.75	39.3699	108.967
																				7.8	39.6244	109.935
																				7.85	39.8785	110.666
																				7.9	40.1317	111.156
																				7.95	40.3862	112.083
																				7.974	40.5083	96.6481
																				7.98	40.5388	78.5561
																				7.984	40.5592	65.6527
																				7.988	40.5796	53.0808
																				7.992	40.6	41.4134

## Sheet: Continuous Suture Only
1				2				3				4				5				6				7				8											MW	STABW		Median	Range	MAX	Min
																																						N
MAX	98.0704			MAX	69.969			MAX	34.105			MAX	75.3475			MAX	109.869			MAX	101.737			MAX	76.9304			MAX	115.177								Ultimate Load	9	85.1507	26.604		87.5004	81.072	115.177	34.105
MIN	0.00539			MIN	-0.01518			MIN	-0.02525			MIN	-0.02168			MIN	-0.02665			MIN	-0.05481			MIN	0.01298			MIN	0.0138
Range	98.065			Range	69.9842			Range	34.1303			Range	75.3692			Range	109.895			Range	101.792			Range	76.9174			Range	115.163
Failure at	25.6531			Failure at	18.542			Failure at	12.446			Failure at	24.8921			Failure at	20.5746			Failure at	22.8592			Failure at	18.7958			Failure at	22.8599								Failure at		20.8278	4.27166		21.7169	13.207	25.6531	12.446
Steigung	4.784			Steigung	3.67			Steigung	3.049			Steigung	4.188			Steigung	6.06			Steigung	5.345			Steigung	4.2478			Steigung	5.8906								Steigung		4.6543	1.06414		4.5159	3.011	6.06	3.049
R 2	1			R 2	1			R 2	1			R 2	1			R 2	1			R 2	1			R 2	1			R 2	1								R 2		1
V 1A 10_14 L				V 3 09_14 L				V 5 52_14 L				V 7 27_14 L				V 9 14_14 L				V 11 23_14 L				V 13 07_14 L				V 15 EYS L
Zeit	Traversenweg	Last		Zeit	Traversenweg	Last		Zeit	Traversenweg	Last		Zeit	Traversenweg	Last		Zeit	Traversenweg	Last		Zeit	Traversenweg	Last		Zeit	Traversenweg	Last		Zeit	Traversenweg	Last
(sec)	(mm)	(N)		(sec)	(mm)	(N)		(sec)	(mm)	(N)		(sec)	(mm)	(N)		(sec)	(mm)	(N)		(sec)	(mm)	(N)		(sec)	(mm)	(N)		(sec)	(mm)	(N)
0	0	0.00539		0	0	-0.01518		0	0	-0.02525		0	0	-0.02168		0	0	-0.02665		0	0	-0.05481		0	0	0.01298		0	0	0.0138
0.05	0.14391	0.10943		0.05	0.1347	0.06392		0.05	0.13954	0.0482		0.05	0.13364	0.0356		0.05	0.13694	0.14035		0.05	0.14167	0.03676		0.05	0.12892	0.39591		0.05	0.1458	0.03685
0.1	0.4505	0.51314		0.1	0.44885	0.32347		0.1	0.45711	0.46067		0.1	0.45747	0.15834		0.1	0.46042	0.47565		0.1	0.45723	0.47964		0.1	0.45204	0.93343		0.1	0.45274	0.1053
0.15	0.74304	1.02131		0.15	0.74611	0.61725		0.15	0.75119	0.9946		0.15	0.75249	0.44473		0.15	0.75143	1.14552		0.15	0.75072	0.99975		0.15	0.75178	1.58191		0.15	0.74753	0.22458
0.2	1.01363	1.45757		0.2	1.01611	0.91956		0.2	1.01575	1.48921		0.2	1.01587	0.82555		0.2	1.01575	1.66407		0.2	1.01634	1.43483		0.2	1.01859	2.27505		0.2	1.01434	0.49797
0.25	1.27052	2.09393		0.25	1.27134	1.21603		0.25	1.27075	1.97499		0.25	1.27111	1.1784		0.25	1.27158	2.28347		0.25	1.27134	1.98106		0.25	1.27347	3.01846		0.25	1.26969	0.73694
0.3	1.52481	2.61904		0.3	1.52576	1.56482		0.3	1.52481	2.43411		0.3	1.52517	1.769		0.3	1.52422	3.05913		0.3	1.52387	2.46337		0.3	1.52528	3.84308		0.3	1.52398	1.04486
0.35	1.77958	3.33812		0.35	1.77969	1.94562		0.35	1.77816	3.02967		0.35	1.77804	2.49717		0.35	1.77816	4.00764		0.35	1.77757	3.11961		0.35	1.7784	4.78315		0.35	1.77875	1.41624
0.4	2.03316	3.88203		0.4	2.03186	2.42809		0.4	2.03174	3.55601		0.4	2.0321	3.38857		0.4	2.03292	5.05719		0.4	2.0321	3.76077		0.4	2.03269	5.78944		0.4	2.03245	1.90684
0.45	2.28568	4.58757		0.45	2.28627	2.98608		0.45	2.28686	4.1581		0.45	2.28674	4.25263		0.45	2.28674	6.24358		0.45	2.28639	4.34762		0.45	2.28722	7.00252		0.45	2.28615	2.39406
0.5	2.53997	5.50058		0.5	2.54068	3.671		0.5	2.54033	4.80305		0.5	2.5408	5.38434		0.5	2.54021	7.48803		0.5	2.54092	4.85623		0.5	2.54104	8.19		0.5	2.53997	2.97854
0.55	2.79474	6.49441		0.55	2.79509	4.32688		0.55	2.7945	5.45461		0.55	2.79368	6.88352		0.55	2.79368	9.04636		0.55	2.79309	5.74955		0.55	2.79415	9.47089		0.55	2.79486	3.75205
0.6	3.04915	7.44755		0.6	3.04844	4.98089		0.6	3.04844	6.1437		0.6	3.04821	8.50672		0.6	3.04773	10.7254		0.6	3.04832	6.67653		0.6	3.04939	10.713		0.6	3.0488	4.45469
0.65	3.30214	8.3853		0.65	3.30179	5.6948		0.65	3.30238	6.83834		0.65	3.3025	9.96015		0.65	3.30214	12.2387		0.65	3.30273	7.71024		0.65	3.30309	11.8904		0.65	3.30214	5.19978
0.7	3.5562	9.16273		0.7	3.55667	6.63888		0.7	3.55703	7.44375		0.7	3.55691	11.3298		0.7	3.55679	14.1638		0.7	3.5562	8.80205		0.7	3.55655	13.2243		0.7	3.55632	6.01102
0.75	3.81108	9.94649		0.75	3.8112	7.66922		0.75	3.81014	8.16041		0.75	3.81049	12.9199		0.75	3.81049	15.9926		0.75	3.81026	10.0042		0.75	3.80978	14.5562		0.75	3.81073	6.94402
0.8	4.0649	10.7357		0.8	4.06455	8.84954		0.8	4.06337	8.82204		0.8	4.06372	14.2205		0.8	4.06455	17.8151		0.8	4.06443	10.9491		0.8	4.06431	15.9217		0.8	4.06455	7.98195
0.85	4.3179	11.5732		0.85	4.31743	9.95906		0.85	4.31813	9.62502		0.85	4.31837	15.8121		0.85	4.31813	19.7885		0.85	4.31872	11.9915		0.85	4.31931	17.2591		0.85	4.3179	8.84864
0.9	4.57148	12.4939		0.9	4.57172	11.1616		0.9	4.57243	10.4207		0.9	4.57243	17.3223		0.9	4.57231	21.4714		0.9	4.57231	13.3515		0.9	4.57302	18.4844		0.9	4.57195	9.93101
0.95	4.8266	13.4798		0.95	4.82672	12.353		0.95	4.82542	11.2541		0.95	4.82577	18.4864		0.95	4.82625	23.0767		0.95	4.82566	14.4489		0.95	4.82542	19.8026		0.95	4.82566	11.0696
1	5.0803	14.6767		1	5.08101	13.3688		1	5.07983	12.0587		1	5.07995	19.9503		1	5.07995	24.7929		1	5.07936	16.0278		1	5.08018	21.1323		1	5.08078	12.1133
1.05	5.33377	15.9796		1.05	5.33353	14.8783		1.05	5.33389	13.0036		1.05	5.33341	21.4451		1.05	5.33436	26.7013		1.05	5.33519	17.4637		1.05	5.33412	22.4467		1.05	5.33353	13.1415
1.1	5.58712	17.1725		1.1	5.58853	16.1656		1.1	5.58842	13.9819		1.1	5.58853	22.6448		1.1	5.58842	28.3636		1.1	5.5883	18.8527		1.1	5.58818	23.6631		1.1	5.58783	14.5428
1.15	5.84212	18.8311		1.15	5.84318	17.4663		1.15	5.84188	14.8241		1.15	5.84306	23.8306		1.15	5.84094	30.0303		1.15	5.84212	20.3717		1.15	5.842	24.7866		1.15	5.84247	16.0041
1.2	6.09594	20.2843		1.2	6.09641	19.0218		1.2	6.09523	15.6761		1.2	6.09594	25.1214		1.2	6.09594	31.6082		1.2	6.09535	21.9532		1.2	6.09558	25.7851		1.2	6.09677	17.3465
1.25	6.34999	21.6366		1.25	6.34976	20.3636		1.25	6.34976	16.6408		1.25	6.34952	26.281		1.25	6.35035	33.1684		1.25	6.35011	23.3895		1.25	6.35035	26.7963		1.25	6.34988	18.7178
1.3	6.60452	23.005		1.3	6.60405	21.5953		1.3	6.60405	17.5271		1.3	6.60511	27.2258		1.3	6.60429	34.709		1.3	6.60382	24.8592		1.3	6.60417	27.7424		1.3	6.6037	20.1041
1.35	6.85834	24.4479		1.35	6.85893	23.0035		1.35	6.85823	18.4797		1.35	6.85905	28.1368		1.35	6.85764	36.1734		1.35	6.85811	26.5217		1.35	6.85787	28.5567		1.35	6.85811	21.4963
1.4	7.11311	25.9192		1.4	7.11287	24.456		1.4	7.11205	19.4872		1.4	7.11169	28.8819		1.4	7.11181	37.6129		1.4	7.11157	27.9707		1.4	7.11157	29.4007		1.4	7.11228	23.0913
1.45	7.36693	27.3496		1.45	7.36551	25.8047		1.45	7.36587	20.3608		1.45	7.36587	29.5126		1.45	7.36528	38.8102		1.45	7.36599	29.424		1.45	7.36622	30.1917		1.45	7.36681	24.7718
1.5	7.62051	28.6866		1.5	7.61992	27.1596		1.5	7.62063	21.248		1.5	7.62075	29.9594		1.5	7.62028	40.062		1.5	7.62087	30.891		1.5	7.62063	30.9218		1.5	7.61933	26.2717
1.55	7.87386	29.8219		1.55	7.87504	28.6501		1.55	7.87445	22.2273		1.55	7.87422	30.225		1.55	7.87433	41.1604		1.55	7.8741	32.2818		1.55	7.8741	31.6732		1.55	7.87398	27.7938
1.6	8.12851	31.0394		1.6	8.12839	30.1431		1.6	8.12827	23.2916		1.6	8.12756	30.84		1.6	8.12768	42.1752		1.6	8.12756	33.3753		1.6	8.12733	32.4316		1.6	8.12792	29.3097
1.65	8.38268	32.3054		1.65	8.38209	31.6639		1.65	8.38162	24.3843		1.65	8.38186	31.7188		1.65	8.3815	43.0209		1.65	8.3815	34.3279		1.65	8.38245	33.1362		1.65	8.38233	30.8149
1.7	8.63603	33.5409		1.7	8.63556	33.0723		1.7	8.63627	25.3209		1.7	8.63615	32.1897		1.7	8.63662	43.8794		1.7	8.6365	34.9057		1.7	8.6365	33.801		1.7	8.63615	32.3186
1.75	8.88973	34.5561		1.75	8.89032	34.5165		1.75	8.89021	26.2902		1.75	8.89021	32.9603		1.75	8.89044	44.7284		1.75	8.88973	35.152		1.75	8.89021	34.5409		1.75	8.88997	33.832
1.8	9.14414	35.4432		1.8	9.14344	35.8814		1.8	9.14355	27.1458		1.8	9.1445	33.6875		1.8	9.14414	47.0122		1.8	9.14355	35.6683		1.8	9.1445	35.203		1.8	9.14438	35.4581
1.85	9.39832	35.8469		1.85	9.39844	37.2303		1.85	9.39737	27.9522		1.85	9.39785	34.3239		1.85	9.39844	48.3257		1.85	9.39808	36.4127		1.85	9.39844	35.939		1.85	9.39844	36.9674
1.9	9.65143	36.3508		1.9	9.65214	38.6335		1.9	9.65155	28.7384		1.9	9.65249	35.058		1.9	9.65214	48.1824		1.9	9.65226	36.9701		1.9	9.65273	36.6537		1.9	9.6519	38.3697
1.95	9.90525	35.9012		1.95	9.90561	39.9027		1.95	9.9062	29.4204		1.95	9.90679	35.7862		1.95	9.90667	50.4678		1.95	9.90584	37.5066		1.95	9.90631	37.3575		1.95	9.90525	39.6496
2	10.1611	34.8997		2	10.1611	41.126		2	10.1595	29.8452		2	10.1595	36.6037		2	10.16	52.3685		2	10.1597	38.7081		2	10.1599	38.118		2	10.1606	40.8291
2.05	10.4148	35.6684		2.05	10.4145	42.3948		2.05	10.4139	30.4171		2.05	10.4142	37.4584		2.05	10.413	52.7122		2.05	10.4138	40.1566		2.05	10.4142	38.9051		2.05	10.4149	41.9591
2.1	10.6675	37.0596		2.1	10.668	43.5677		2.1	10.6675	31.024		2.1	10.668	38.2032		2.1	10.6684	53.5158		2.1	10.6681	41.5449		2.1	10.669	39.6863		2.1	10.668	43.0165
2.15	10.9209	38.454		2.15	10.9211	44.6689		2.15	10.9217	31.585		2.15	10.9225	39.0198		2.15	10.9221	55.9739		2.15	10.9221	42.7256		2.15	10.922	40.4607		2.15	10.921	44.1523
2.2	11.176	39.8254		2.2	11.1769	45.851		2.2	11.1758	32.1691		2.2	11.1762	39.7598		2.2	11.1752	57.2906		2.2	11.1753	43.7747		2.2	11.1753	41.309		2.2	11.1758	45.4376
2.25	11.4309	41.0367		2.25	11.4302	47.004		2.25	11.4296	32.6755		2.25	11.4295	40.5862		2.25	11.4296	57.5197		2.25	11.4297	44.8631		2.25	11.4296	42.1919		2.25	11.4302	46.7358
2.3	11.6845	42.0025		2.3	11.6839	48.1095		2.3	11.6835	33.28		2.3	11.6831	41.4121		2.3	11.6842	58.5081		2.3	11.6838	45.901		2.3	11.6848	43.022		2.3	11.684	47.982
2.35	11.9378	42.4339		2.35	11.9377	49.1479		2.35	11.9385	33.7288		2.35	11.9384	42.3294		2.35	11.9383	60.4516		2.35	11.9385	47.0792		2.35	11.9389	43.965		2.35	11.9378	49.154
2.4	12.1929	42.9746		2.4	12.1925	50.2092		2.4	12.1925	34.105		2.4	12.1925	43.2893		2.4	12.192	61.4485		2.4	12.1922	48.08		2.4	12.1918	44.8942		2.4	12.1919	50.3012
2.45	12.4469	43.8512		2.45	12.4464	51.1905		2.45	12.446	34.0206		2.45	12.4452	44.2066		2.45	12.4456	62.6289		2.45	12.4456	49.0726		2.45	12.4462	45.7704		2.45	12.4464	51.4368
2.5	12.7001	44.6414		2.5	12.6997	52.1743		2.5	12.6995	33.8882		2.5	12.6995	45.1861		2.5	12.7005	64.0508		2.5	12.6999	50.0026		2.5	12.7001	46.782		2.5	12.7005	52.532
2.55	12.9538	45.8756		2.55	12.9538	53.2171		2.55	12.9542	33.2519		2.55	12.9538	46.1728		2.55	12.9544	65.8983		2.55	12.9552	50.8895		2.55	12.9539	47.7146		2.55	12.9537	53.6661
2.6	13.2081	47.1857		2.6	13.2086	54.3665		2.6	13.2083	31.2977		2.6	13.2088	47.1116		2.6	13.208	67.4471		2.6	13.2079	51.707		2.6	13.2079	48.816		2.6	13.2081	54.8417
2.65	13.462	48.5195		2.65	13.4623	55.3768		2.65	13.4619	28.0886		2.65	13.4619	48.1359		2.65	13.4616	69.1502		2.65	13.4616	52.7251		2.65	13.4622	49.7628		2.65	13.4623	56.0099
2.7	13.7165	49.8165		2.7	13.7151	56.4152		2.7	13.7155	23.1286		2.7	13.7159	49.2042		2.7	13.7159	70.6769		2.7	13.7162	53.8066		2.7	13.7165	50.8289		2.7	13.7161	57.12
2.75	13.9686	51.157		2.75	13.9698	57.47		2.75	13.9704	20.9936		2.75	13.971	50.1886		2.75	13.9706	71.2647		2.75	13.9706	54.8285		2.75	13.9708	51.9063		2.75	13.97	58.309
2.8	14.2236	52.2921		2.8	14.2246	58.5764						2.8	14.2248	51.1786		2.8	14.2243	71.8233		2.8	14.224	55.8783		2.8	14.2242	52.9817		2.8	14.2233	59.5241
2.85	14.4779	53.3743		2.85	14.4787	59.6744						2.85	14.4778	51.9499		2.85	14.4777	74.5372		2.85	14.4772	57.1218		2.85	14.4783	53.9777		2.85	14.478	60.8215
2.9	14.7324	54.6592		2.9	14.732	60.6145						2.9	14.732	52.8301		2.9	14.7314	76.212		2.9	14.7322	58.3816		2.9	14.7317	55.1523		2.9	14.7324	62.0001
2.95	14.9858	55.9604		2.95	14.9855	61.7193						2.95	14.9858	53.7646		2.95	14.9859	78.3155		2.95	14.986	59.7491		2.95	14.9864	56.3135		2.95	14.986	63.1752
3	15.2396	57.2307		3	15.2401	62.7655						3	15.2401	54.8255		3	15.24	79.8736		3	15.2393	61.0597		3	15.24	57.5359		3	15.2393	64.1155
3.05	15.4941	58.5102		3.05	15.4951	63.6917						3.05	15.4946	55.7518		3.05	15.4937	80.9753		3.05	15.4928	62.3131		3.05	15.4939	58.8562		3.05	15.4946	65.1289
3.1	15.7482	59.6474		3.1	15.748	64.4752						3.1	15.7476	56.5523		3.1	15.7472	82.82		3.1	15.7482	63.62		3.1	15.7481	60.1924		3.1	15.7483	66.4078
3.15	16.002	60.8318		3.15	16.0021	65.4517						3.15	16.0025	57.2301		3.15	16.0023	84.2815		3.15	16.0025	65.1322		3.15	16.0024	61.5333		3.15	16.0015	67.8959
3.2	16.2556	61.9922		3.2	16.2564	66.3131						3.2	16.2564	57.4194		3.2	16.2563	86.0868		3.2	16.2561	66.7374		3.2	16.2563	62.9199		3.2	16.2555	69.2786
3.25	16.51	63.0774		3.25	16.5104	67.0026						3.25	16.5104	58.207		3.25	16.5098	87.4536		3.25	16.5095	68.4233		3.25	16.5095	64.308		3.25	16.5098	70.785
3.3	16.7649	64.2244		3.3	16.7644	67.9131						3.3	16.7637	59.2616		3.3	16.7635	89.1378		3.3	16.7631	70.1173		3.3	16.764	65.7018		3.3	16.7649	72.2271
3.35	17.019	65.653		3.35	17.0174	68.6923						3.35	17.018	60.2187		3.35	17.0184	91.1328		3.35	17.0184	71.8858		3.35	17.0182	67.0299		3.35	17.0176	73.5976
3.4	17.2714	67.2249		3.4	17.2719	69.0583						3.4	17.273	61.2685		3.4	17.2724	92.4732		3.4	17.2725	73.5456		3.4	17.2725	68.4579		3.4	17.2717	75.0833
3.45	17.5262	68.7092		3.45	17.5262	69.4369						3.45	17.5262	62.0876		3.45	17.5253	93.9751		3.45	17.5258	75.1926		3.45	17.5253	69.8748		3.45	17.5262	76.5096
3.5	17.7807	70.1596		3.5	17.7803	69.4853						3.5	17.7794	62.7624		3.5	17.7799	95.7496		3.5	17.7792	76.7812		3.5	17.7799	71.3639		3.5	17.7805	77.9916
3.55	18.0342	71.5435		3.55	18.0333	69.8503						3.55	18.0335	63.4969		3.55	18.0341	97.1878		3.55	18.0342	78.4504		3.55	18.0336	72.9746		3.55	18.0339	79.5456
3.6	18.2879	72.8075		3.6	18.2883	69.969						3.6	18.2884	64.5069		3.6	18.2883	98.6555		3.6	18.2886	80.2188		3.6	18.2884	74.372		3.6	18.2877	80.9819
3.65	18.5421	74.0959		3.65	18.542	69.3212						3.65	18.5425	65.0083		3.65	18.5419	99.8043		3.65	18.5421	82.0542		3.65	18.542	75.7719		3.65	18.5419	82.3932
3.7	18.7965	75.4963		3.7	18.7965	66.9064						3.7	18.7961	64.9809		3.7	18.7964	101.005		3.7	18.7955	83.9208		3.7	18.7958	76.9304		3.7	18.7965	83.6978
3.75	19.0501	76.7625		3.75	19.0495	66.5465						3.75	19.0494	64.7726		3.75	19.0505	102.408		3.75	19.0502	85.7921		3.734	18.969	61.4548		3.75	19.0501	85.1483
3.8	19.3037	77.9198		3.8	19.3033	66.6416						3.8	19.3042	63.5698		3.8	19.304	104.042		3.8	19.3039	87.5125		3.74	18.9997	48.4223		3.8	19.3033	86.6302
3.85	19.558	78.9367		3.85	19.5577	66.2309						3.85	19.5583	62.2286		3.85	19.558	105.305		3.85	19.5581	89.0693		3.746	19.0304	35.4886		3.85	19.5575	88.2357
3.9	19.8129	79.5959		3.9	19.8132	64.3255						3.9	19.8122	55.4372		3.9	19.8118	106.742		3.9	19.8118	90.6051		3.75	19.0508	27.6238		3.9	19.8125	89.7408
3.95	20.0657	80.6035		3.95	20.0663	62.0762						3.95	20.0655	49.8916		3.95	20.0659	107.808		3.95	20.0655	92.04						3.95	20.066	91.2671
4	20.32	81.7324		4	20.3193	61.2353						4	20.3199	52.0618		4	20.3207	109.175		4	20.3202	93.194						4	20.3193	92.926
4.05	20.5739	82.7071										4.05	20.5742	54.0799		4.05	20.5746	109.869		4.05	20.5743	94.0216						4.05	20.5733	95.2961
4.1	20.8287	83.6938										4.1	20.8285	56.8379		4.1	20.8272	108.421		4.1	20.8278	94.7407						4.1	20.828	98.7886
4.15	21.0828	84.668										4.15	21.0818	58.6077		4.15	21.0809	105.919		4.15	21.0818	95.3586						4.15	21.0821	100.585
4.2	21.3354	85.8096										4.2	21.3361	60.2617		4.2	21.3365	104.24		4.2	21.3363	96.0796						4.2	21.3357	101.714
4.25	21.5891	86.8741										4.25	21.5903	61.4701		4.25	21.5903	100.909		4.25	21.5897	96.6915						4.25	21.5892	104.507
4.3	21.8442	87.7746										4.3	21.8441	62.756		4.3	21.8438	100.951		4.3	21.8438	97.6859						4.3	21.8444	106.364
4.35	22.0987	88.5832										4.35	22.0975	63.6206		4.328	21.9862	83.5898		4.35	22.098	98.4778						4.35	22.0983	109.355
4.4	22.3521	89.0739										4.4	22.3515	64.426		4.334	22.0167	66.9759		4.4	22.3529	99.2563						4.4	22.3518	110.781
4.45	22.6058	89.3837										4.45	22.6065	64.3098		4.34	22.0473	49.8984		4.45	22.6062	100.411						4.45	22.6056	113.028
4.5	22.8598	89.5134										4.5	22.8595	65.2109		4.344	22.0677	39.3165		4.5	22.8592	101.737						4.5	22.8599	115.177
4.55	23.1149	89.6601										4.55	23.1135	66.6043						4.542	23.0729	88.5962						4.532	23.0232	100.719
4.6	23.3685	90.2729										4.6	23.3678	68.0825						4.548	23.1034	71.9776						4.538	23.0537	82.4674
4.65	23.6221	90.6943										4.65	23.6225	69.7835						4.554	23.134	54.271						4.542	23.0742	69.271
4.7	23.8761	90.536										4.7	23.8763	71.0758						4.56	23.1646	37.8656						4.546	23.0945	56.3483
4.75	24.131	90.2787										4.75	24.1297	72.3924														4.55	23.1149	44.3106
4.8	24.3841	90.7272										4.8	24.3845	73.6081
4.85	24.6375	92.402										4.85	24.6384	74.5565
4.9	24.8922	94.3136										4.9	24.8921	75.3475
4.95	25.147	95.5262										4.938	25.0849	59.0798
5	25.4	96.8172										4.944	25.1156	46.473
5.05	25.6531	98.0704										4.952	25.1564	30.2731
5.1	25.9073	95.0884										4.954	25.1666	26.6359
5.15	26.1618	91.7666
5.2	26.4169	85.6499
5.246	26.6502	72.9085
5.296	26.9037	65.9301
5.346	27.1576	62.9781
5.396	27.4124	62.814
