# Supplementary material for: Laparoscopic Pectopexy: A Biomechanical Analysis
Source: PLoS One. 2016 Feb 4;11(2):e0144143. doi: 10.1371/journal.pone.0144143 (PMC4741420; doi:10.1371/journal.pone.0144143)
Supplement: S2 File — (XLSX) [file pone.0144143.s002.xlsx]

## Sheet: Continuous Suture Only + Mesh
1				2				3				4				5				6				7				8				9				10					MW	STABW		Median	Range	MAX	Min
				MAX	36.3553			MAX	41.0742			MAX	43.9225			MAX	50.819			MAX	57.3473			MAX	56.8635			MAX	48.1754							MAX	50.6454			Ultimate Load	48.1503	7.37681		49.4104	20.992	57.3473	36.3553
				MIN	-0.01423			MIN	0.04456			MIN	-0.03925			MIN	-0.02047			MIN	0.02766			MIN	-0.01134			MIN	0.00613							MIN	-0.01087
				Range	36.3695			Range	41.0297			Range	43.9617			Range	50.8395			Range	57.3196			Range	56.8749			Range	48.1692							Range	50.6563
				Failure at	39.3693			Failure at	42.1633			Failure at	42.1648			Failure at	29.2093			Failure at	36.5765			Failure at	36.3219			Failure at	34.5441							Failure at	30.4795			Failure at	36.3536	4.86223		36.4492	12.9555	42.1648	29.2093
				Steigung	1.62			Steigung	3.022			Steigung	1.917			Steigung	2.85			Steigung	2.837			Steigung	2.989			Steigung	2.692							Steigung	2.1606			Steigung	2.561	0.536265		2.837	1.402	3.022	1.62
				R 2	0.991			R 2				R 2				R 2	0.999			R 2	0.988			R 2	0.9992			R 2	0.998			FALSCHE NAHT				R 2	0.9973			R 2	0.99504
V 2 23_14 R FL Knoten Aufgegangen				V 2A 23_14 R FL				V 4 14_14 R FL				V 6 EYS R FL				V 8 10_14 R FL				V 10 7_14 R FL				V 12 27_14 R FL				V 14 52_14 R FL				V 16 9_14 R FL				V 16A 9_14 R FL
Zeit	Traversenweg	Last		Zeit	Traversenweg	Last		Zeit	Traversenweg	Last		Zeit	Traversenweg	Last		Zeit	Traversenweg	Last		Zeit	Traversenweg	Last		Zeit	Traversenweg	Last		Zeit	Traversenweg	Last		Zeit	Traversenweg	Last		Zeit	Traversenweg	Last
(sec)	(mm)	(N)		(sec)	(mm)	(N)		(sec)	(mm)	(N)		(sec)	(mm)	(N)		(sec)	(mm)	(N)		(sec)	(mm)	(N)		(sec)	(mm)	(N)		(sec)	(mm)	(N)		(sec)	(mm)	(N)		(sec)	(mm)	(N)
0	0	0.0053		0	0	-0.01423		0	0	0.04456		0	0	-0.03925		0	0	-0.02047		0	0	0.02766		0	0	-0.01134		0	0	0.00613		0	0	-0.02371		0	0	-0.01087
0.05	0.1301	0.06382		0.05	0.1458	0.10697		0.05	0.12785	0.12134		0.05	0.13116	0.06942		0.05	0.13435	0.05358		0.05	0.13801	0.10247		0.05	0.13813	0.07337		0.05	0.136	0.10273		0.05	0.13612	0.03176		0.05	0.1432	0.08022
0.1	0.45121	0.10232		0.1	0.45086	0.13808		0.1	0.44554	0.24975		0.1	0.45558	0.13025		0.1	0.45758	0.19765		0.1	0.45581	0.18669		0.1	0.45829	0.10255		0.1	0.45865	0.0992		0.1	0.45794	0.14392		0.1	0.45357	0.20968
0.15	0.75107	0.17143		0.15	0.74482	0.21199		0.15	0.74989	0.44836		0.15	0.75355	0.17578		0.15	0.75261	0.32835		0.15	0.75166	0.19197		0.15	0.75213	0.23535		0.15	0.7532	0.1951		0.15	0.75284	0.29789		0.15	0.74564	0.23963
0.2	1.01729	0.23113		0.2	1.01434	0.3326		0.2	1.01847	0.48703		0.2	1.01682	0.34711		0.2	1.01764	0.48788		0.2	1.01623	0.36502		0.2	1.01634	0.33998		0.2	1.01623	0.3103		0.2	1.01705	0.43844		0.2	1.01552	0.39524
0.25	1.27146	0.32122		0.25	1.27075	0.40026		0.25	1.27382	0.6003		0.25	1.2717	0.34316		0.25	1.27064	0.62445		0.25	1.27123	0.37664		0.25	1.27052	0.37794		0.25	1.27075	0.44935		0.25	1.26993	0.51884		0.25	1.27075	0.51377
0.3	1.52481	0.32542		0.3	1.52469	0.50256		0.3	1.52611	0.70836		0.3	1.52528	0.4825		0.3	1.52434	0.68937		0.3	1.52481	0.40758		0.3	1.52481	0.44892		0.3	1.52505	0.48735		0.3	1.52505	0.59143		0.3	1.52458	0.60107
0.35	1.7791	0.4027		0.35	1.77875	0.61764		0.35	1.77875	0.84832		0.35	1.77946	0.52258		0.35	1.77934	0.82337		0.35	1.77804	0.50633		0.35	1.77875	0.53852		0.35	1.77958	0.61662		0.35	1.77934	0.7473		0.35	1.7784	0.67494
0.4	2.03292	0.40087		0.4	2.03186	0.65587		0.4	2.03174	0.87682		0.4	2.03292	0.57217		0.4	2.0321	0.90218		0.4	2.03127	0.54269		0.4	2.03198	0.61492		0.4	2.03222	0.71427		0.4	2.03281	0.82431		0.4	2.03257	0.77913
0.45	2.28663	0.50915		0.45	2.28627	0.73156		0.45	2.28686	0.94752		0.45	2.28533	0.63969		0.45	2.28533	1.01334		0.45	2.28604	0.58711		0.45	2.28568	0.72842		0.45	2.28627	0.81663		0.45	2.28556	0.92989		0.45	2.28663	0.89245
0.5	2.53997	0.4732		0.5	2.54092	0.76718		0.5	2.54045	1.05086		0.5	2.54056	0.70413		0.5	2.54021	1.14652		0.5	2.54104	0.61934		0.5	2.54045	0.74159		0.5	2.54033	0.90341		0.5	2.54045	0.99793		0.5	2.54056	1.04464
0.55	2.7945	0.63825		0.55	2.79427	0.81691		0.55	2.79427	1.07888		0.55	2.79462	0.76666		0.55	2.79509	1.26192		0.55	2.79439	0.74604		0.55	2.79498	0.87833		0.55	2.79474	1.07041		0.55	2.79474	1.11478		0.55	2.79379	1.12961
0.6	3.04844	0.61997		0.6	3.0475	0.9318		0.6	3.04762	1.10053		0.6	3.04832	0.82186		0.6	3.04832	1.38973		0.6	3.04832	0.81831		0.6	3.04844	0.91569		0.6	3.04891	1.11312		0.6	3.04891	1.22384		0.6	3.04726	1.23016
0.65	3.3025	0.66034		0.65	3.30226	0.9859		0.65	3.30309	1.17324		0.65	3.30144	0.9029		0.65	3.30179	1.45626		0.65	3.30262	0.92171		0.65	3.30238	1.03378		0.65	3.30226	1.17882		0.65	3.30273	1.34247		0.65	3.30262	1.26417
0.7	3.5562	0.69836		0.7	3.55714	1.04264		0.7	3.55691	1.2421		0.7	3.55644	0.95641		0.7	3.55561	1.46861		0.7	3.5575	0.88813		0.7	3.55549	1.09091		0.7	3.55596	1.3096		0.7	3.55596	1.46103		0.7	3.55667	1.42074
0.75	3.81002	0.74538		0.75	3.80978	1.12226		0.75	3.80955	1.2764		0.75	3.81026	0.98498		0.75	3.81061	1.51171		0.75	3.81038	0.9954		0.75	3.81049	1.1176		0.75	3.81038	1.38248		0.75	3.81061	1.50121		0.75	3.80978	1.54279
0.8	4.06431	0.78489		0.8	4.06455	1.17342		0.8	4.0636	1.36938		0.8	4.06408	1.008		0.8	4.06443	1.67668		0.8	4.06384	1.06378		0.8	4.06408	1.22021		0.8	4.06443	1.46797		0.8	4.0642	1.65133		0.8	4.06396	1.65342
0.85	4.31931	0.79104		0.85	4.31778	1.28291		0.85	4.31837	1.41792		0.85	4.31731	1.08894		0.85	4.31754	1.7531		0.85	4.3179	1.14424		0.85	4.31754	1.29007		0.85	4.31802	1.52431		0.85	4.31802	1.76525		0.85	4.31849	1.78852
0.9	4.57148	0.88984		0.9	4.57243	1.35341		0.9	4.57243	1.46512		0.9	4.57184	1.09461		0.9	4.57113	1.89637		0.9	4.57349	1.22307		0.9	4.57148	1.40973		0.9	4.5716	1.66209		0.9	4.57136	1.8163		0.9	4.57231	1.96448
0.95	4.82613	0.95842		0.95	4.82636	1.39281		0.95	4.82613	1.53015		0.95	4.8266	1.22438		0.95	4.82707	1.98977		0.95	4.82648	1.32871		0.95	4.82613	1.50501		0.95	4.82601	1.75001		0.95	4.82613	1.99844		0.95	4.82684	2.07208
1	5.08089	0.98		1	5.07924	1.48746		1	5.07959	1.66189		1	5.08018	1.29104		1	5.08078	2.18204		1	5.07948	1.4196		1	5.08125	1.58903		1	5.08007	1.745		1	5.07983	2.0844		1	5.07995	2.18218
1.05	5.33401	1.03895		1.05	5.33353	1.62561		1.05	5.33389	1.68617		1.05	5.33353	1.34453		1.05	5.33389	2.33222		1.05	5.33353	1.51995		1.05	5.33436	1.72207		1.05	5.3333	1.95464		1.05	5.33424	2.20513		1.05	5.33389	2.33163
1.1	5.58794	1.12397		1.1	5.58842	1.7166		1.1	5.58853	1.75361		1.1	5.58712	1.40986		1.1	5.58747	2.43172		1.1	5.5883	1.59871		1.1	5.58783	1.81493		1.1	5.58712	2.0234		1.1	5.58759	2.30344		1.1	5.5883	2.52444
1.15	5.842	1.15145		1.15	5.84342	1.75291		1.15	5.84153	1.88222		1.15	5.84153	1.47404		1.15	5.84247	2.51566		1.15	5.84188	1.70633		1.15	5.84235	1.89934		1.15	5.84188	2.20982		1.15	5.84165	2.39759		1.15	5.84224	2.69631
1.2	6.09688	1.18228		1.2	6.0957	1.86392		1.2	6.09558	1.94425		1.2	6.09677	1.47351		1.2	6.09641	2.63177		1.2	6.09511	1.77696		1.2	6.097	2.00869		1.2	6.09653	2.3272		1.2	6.09558	2.47018		1.2	6.09582	2.8357
1.25	6.35011	1.22279		1.25	6.34999	1.96895		1.25	6.35094	2.03103		1.25	6.34952	1.60196		1.25	6.35035	2.78865		1.25	6.34988	1.93484		1.25	6.34999	2.10006		1.25	6.34941	2.38408		1.25	6.35059	2.61638		1.25	6.35059	3.04908
1.3	6.60429	1.3191		1.3	6.60429	1.99345		1.3	6.60488	2.12423		1.3	6.60346	1.59664		1.3	6.60358	2.93439		1.3	6.60464	2.05166		1.3	6.60358	2.23751		1.3	6.60405	2.51729		1.3	6.60405	2.78246		1.3	6.60464	3.2152
1.35	6.85752	1.35076		1.35	6.85893	2.06997		1.35	6.85811	2.23981		1.35	6.85941	1.66413		1.35	6.85811	3.08228		1.35	6.85823	2.1521		1.35	6.85799	2.36385		1.35	6.85834	2.6721		1.35	6.85775	2.89239		1.35	6.85893	3.37938
1.4	7.11146	1.4123		1.4	7.1124	2.08678		1.4	7.11216	2.32494		1.4	7.11228	1.76253		1.4	7.1124	3.25658		1.4	7.11087	2.2737		1.4	7.11287	2.49231		1.4	7.11299	2.83304		1.4	7.11299	3.05034		1.4	7.11193	3.57173
1.45	7.36587	1.44969		1.45	7.36504	2.10087		1.45	7.36575	2.40294		1.45	7.3661	1.82747		1.45	7.36622	3.3998		1.45	7.36599	2.42476		1.45	7.36622	2.54891		1.45	7.36599	2.90758		1.45	7.36693	3.14809		1.45	7.36563	3.78303
1.5	7.61969	1.55348		1.5	7.62051	2.19604		1.5	7.62016	2.58944		1.5	7.61981	1.91868		1.5	7.61957	3.57255		1.5	7.61969	2.59662		1.5	7.61933	2.69233		1.5	7.62016	3.07927		1.5	7.62016	3.31775		1.5	7.62063	3.97794
1.55	7.87386	1.62689		1.55	7.87433	2.31675		1.55	7.87398	2.68811		1.55	7.87363	2.01831		1.55	7.87363	3.79189		1.55	7.87433	2.69604		1.55	7.87363	2.82067		1.55	7.87422	3.27998		1.55	7.87398	3.50914		1.55	7.87374	4.23825
1.6	8.1278	1.67075		1.6	8.12756	2.31054		1.6	8.12733	2.71807		1.6	8.12792	2.05683		1.6	8.12792	3.93805		1.6	8.12851	2.90073		1.6	8.12827	2.99671		1.6	8.12922	3.43885		1.6	8.12851	3.65494		1.6	8.12721	4.46381
1.65	8.38316	1.78994		1.65	8.38127	2.45845		1.65	8.38127	2.77179		1.65	8.38221	2.15096		1.65	8.38209	4.15641		1.65	8.38209	3.03643		1.65	8.38197	3.09116		1.65	8.38221	3.55695		1.65	8.38304	3.76153		1.65	8.38221	4.66879
1.7	8.63709	1.84579		1.7	8.63662	2.5902		1.7	8.63591	2.83526		1.7	8.63532	2.22343		1.7	8.63556	4.36021		1.7	8.63721	3.18067		1.7	8.63521	3.20082		1.7	8.63556	3.81278		1.7	8.63615	3.92108		1.7	8.63698	4.9923
1.75	8.88962	1.9658		1.75	8.89044	2.72231		1.75	8.89021	2.89867		1.75	8.88903	2.30567		1.75	8.88855	4.47294		1.75	8.89032	3.2847		1.75	8.8895	3.45304		1.75	8.89009	3.9513		1.75	8.88962	4.06123		1.75	8.89032	5.27123
1.8	9.14426	2.04579		1.8	9.14379	2.8564		1.8	9.14379	2.99301		1.8	9.14426	2.45667		1.8	9.14379	4.69514		1.8	9.14391	3.51503		1.8	9.14403	3.5598		1.8	9.14332	4.18865		1.8	9.14414	4.25942		1.8	9.14403	5.51723
1.85	9.39879	2.09318		1.85	9.39714	2.91214		1.85	9.39797	3.23306		1.85	9.39832	2.50706		1.85	9.39867	5.00875		1.85	9.39773	3.66451		1.85	9.39785	3.77584		1.85	9.3982	4.3635		1.85	9.3982	4.42562		1.85	9.39785	5.77945
1.9	9.65261	2.20266		1.9	9.65143	3.06411		1.9	9.65226	3.33492		1.9	9.6519	2.57182		1.9	9.65143	5.23923		1.9	9.6519	3.86314		1.9	9.65143	3.86357		1.9	9.65155	4.58142		1.9	9.65155	4.5963		1.9	9.65202	6.11981
1.95	9.90608	2.25876		1.95	9.90572	3.15752		1.95	9.90667	3.52354		1.95	9.90549	2.71859		1.95	9.90572	5.58082		1.95	9.90631	4.0122		1.95	9.90643	4.05524		1.95	9.90572	4.77906		1.95	9.90596	4.76449		1.95	9.90608	6.39078
2	10.1598	2.38193		2	10.1601	3.30553		2	10.1598	3.69083		2	10.161	2.79966		2	10.1607	5.82116		2	10.1601	4.26462		2	10.1604	4.28036		2	10.1602	5.0403		2	10.1605	4.99335		2	10.1595	6.75358
2.05	10.4148	2.43384		2.05	10.4137	3.52976		2.05	10.4138	3.87939		2.05	10.4143	2.89945		2.05	10.4154	6.12689		2.05	10.4135	4.48113		2.05	10.4149	4.48088		2.05	10.4138	5.30237		2.05	10.4149	5.19142		2.05	10.4139	7.11963
2.1	10.6684	2.49637		2.1	10.6678	3.6757		2.1	10.6677	3.95416		2.1	10.6671	2.97562		2.1	10.6678	6.38669		2.1	10.6671	4.7311		2.1	10.6683	4.68095		2.1	10.6673	5.53753		2.1	10.6673	5.41429		2.1	10.6686	7.43375
2.15	10.9215	2.58252		2.15	10.9227	3.77403		2.15	10.9215	4.22503		2.15	10.9217	3.07784		2.15	10.9217	6.63723		2.15	10.9223	5.04777		2.15	10.9217	4.87822		2.15	10.9214	5.82084		2.15	10.9217	5.64564		2.15	10.9224	7.75047
2.2	11.1758	2.66844		2.2	11.1769	3.95865		2.2	11.1756	4.32908		2.2	11.1758	3.18724		2.2	11.176	6.94722		2.2	11.1764	5.27642		2.2	11.1759	5.08901		2.2	11.1755	6.10243		2.2	11.1762	5.90919		2.2	11.1764	8.1655
2.25	11.4304	2.75971		2.25	11.4303	4.1333		2.25	11.4304	4.4673		2.25	11.4302	3.3228		2.25	11.4312	7.21895		2.25	11.4298	5.46393		2.25	11.4308	5.30916		2.25	11.4305	6.34109		2.25	11.4303	6.1472		2.25	11.4304	8.51611
2.3	11.6838	2.83416		2.3	11.6839	4.32394		2.3	11.6845	4.65284		2.3	11.6841	3.43133		2.3	11.6834	7.52457		2.3	11.6832	5.73385		2.3	11.6846	5.5395		2.3	11.6846	6.58054		2.3	11.6841	6.39902		2.3	11.6844	8.89577
2.35	11.9374	2.9305		2.35	11.9382	4.4945		2.35	11.9381	4.78521		2.35	11.9384	3.52469		2.35	11.9378	7.80373		2.35	11.9382	5.99194		2.35	11.9375	5.81634		2.35	11.9376	6.84718		2.35	11.9381	6.66492		2.35	11.9385	9.29443
2.4	12.1915	2.99883		2.4	12.1926	4.70244		2.4	12.1927	4.97896		2.4	12.192	3.61773		2.4	12.1919	7.9827		2.4	12.1922	6.23834		2.4	12.1921	6.0418		2.4	12.1925	7.13209		2.4	12.1927	6.96531		2.4	12.1925	9.74981
2.45	12.4458	3.12887		2.45	12.446	4.85001		2.45	12.4455	5.20951		2.45	12.4457	3.74495		2.45	12.446	8.31214		2.45	12.445	6.57466		2.45	12.4459	6.29732		2.45	12.4469	7.45748		2.45	12.4466	7.28775		2.45	12.4458	10.1754
2.5	12.6999	3.26531		2.5	12.6993	5.03727		2.5	12.6999	5.32493		2.5	12.7006	3.86377		2.5	12.6994	8.63169		2.5	12.6997	6.87518		2.5	12.7001	6.60066		2.5	12.6999	7.78317		2.5	12.7002	7.53474		2.5	12.6997	10.5505
2.55	12.9535	3.36188		2.55	12.9539	5.29457		2.55	12.9544	5.54972		2.55	12.9541	3.99817		2.55	12.9536	8.98599		2.55	12.9546	7.21619		2.55	12.9536	6.93857		2.55	12.9539	8.13418		2.55	12.9543	7.88891		2.55	12.9545	10.9323
2.6	13.2088	3.46313		2.6	13.2076	5.44844		2.6	13.2076	5.7604		2.6	13.2079	4.12516		2.6	13.2075	9.42352		2.6	13.2093	7.54537		2.6	13.2072	7.21512		2.6	13.2082	8.47621		2.6	13.2075	8.1174		2.6	13.2083	11.4195
2.65	13.4626	3.63985		2.65	13.4619	5.66681		2.65	13.4613	5.93808		2.65	13.4622	4.21522		2.65	13.4623	9.76342		2.65	13.4625	7.91086		2.65	13.4627	7.4839		2.65	13.4623	5.96963		2.65	13.4622	8.43598		2.65	13.4612	11.8064
2.7	13.717	3.72399		2.7	13.7156	5.90276		2.7	13.7154	6.22364		2.7	13.7155	4.42266		2.7	13.7161	10.1273		2.7	13.7154	8.24894		2.7	13.7163	7.814		2.7	13.7161	4.95344		2.7	13.7168	8.67519		2.7	13.7159	12.2403
2.75	13.9705	3.84824		2.75	13.9696	6.13743		2.75	13.9709	6.41467		2.75	13.9693	4.54741		2.75	13.969	10.574		2.75	13.9705	8.56344		2.75	13.9686	8.03917		2.75	13.969	6.15555		2.75	13.9693	9.01767		2.75	13.9699	12.6853
2.8	14.2242	4.02947		2.8	14.2246	6.3295		2.8	14.2247	6.62756		2.8	14.2234	4.75754		2.8	14.2236	10.9835		2.8	14.2243	8.88677		2.8	14.2235	8.27729		2.8	14.2236	7.04538		2.8	14.2233	9.31354		2.8	14.2239	13.123
2.85	14.4778	4.17909		2.85	14.4776	6.59673		2.85	14.478	6.91769		2.85	14.4789	4.89009		2.85	14.4781	11.3935		2.85	14.4773	9.29605		2.85	14.4784	8.62363		2.85	14.4778	7.83108		2.85	14.478	9.65517		2.85	14.477	13.5143
2.9	14.7329	4.2762		2.9	14.7311	6.8675		2.9	14.731	7.17232		2.9	14.7323	5.06657		2.9	14.7324	11.9244		2.9	14.7317	9.65253		2.9	14.732	8.97095		2.9	14.7318	8.46111		2.9	14.7326	9.94443		2.9	14.7316	14.0561
2.95	14.9867	4.45264		2.95	14.9853	7.09156		2.95	14.9858	7.46628		2.95	14.9857	5.23281		2.95	14.9863	12.2823		2.95	14.986	10.0644		2.95	14.986	9.36097		2.95	14.9852	9.03568		2.95	14.9858	10.3033		2.95	14.9859	14.5306
3	15.2395	4.60469		3	15.2407	7.38019		3	15.24	7.76446		3	15.2394	5.37305		3	15.2399	12.7837		3	15.2406	10.3819		3	15.2399	9.76276		3	15.2402	9.50366		3	15.2397	10.5631		3	15.2401	15.0265
3.05	15.4936	4.78618		3.05	15.4941	7.63268		3.05	15.4934	7.94543		3.05	15.494	5.54585		3.05	15.4943	13.2761		3.05	15.4936	10.83		3.05	15.4947	10.1975		3.05	15.4939	10.0159		3.05	15.4939	10.8934		3.05	15.4933	15.4918
3.1	15.7475	4.89651		3.1	15.7485	7.92468		3.1	15.7476	8.27448		3.1	15.7483	5.77448		3.1	15.7485	13.8372		3.1	15.7483	11.2178		3.1	15.7487	10.5632		3.1	15.7483	10.406		3.1	15.7487	11.1364		3.1	15.7482	15.8635
3.15	16.0021	5.05173		3.15	16.0024	8.23191		3.15	16.0025	8.63239		3.15	16.0011	5.95431		3.15	16.0019	14.4009		3.15	16.002	11.6146		3.15	16.0014	10.9705		3.15	16.0013	10.8759		3.15	16.0014	11.3492		3.15	16.0027	16.2476
3.2	16.2557	5.25928		3.2	16.2567	8.54251		3.2	16.2568	8.88993		3.2	16.255	6.1315		3.2	16.2554	15.0238		3.2	16.2564	11.9526		3.2	16.2557	11.4301		3.2	16.2557	11.3689		3.2	16.2558	11.6824		3.2	16.2563	16.6564
3.25	16.5093	5.45723		3.25	16.5105	8.85001		3.25	16.5101	9.15888		3.25	16.511	6.36841		3.25	16.5102	15.3794		3.25	16.5098	12.3351		3.25	16.5106	11.7636		3.25	16.5106	11.808		3.25	16.5099	11.9973		3.25	16.51	17.0808
3.3	16.7648	5.58289		3.3	16.7637	9.16153		3.3	16.7638	9.51033		3.3	16.7649	6.51545		3.3	16.7643	16.0598		3.3	16.7638	12.8011		3.3	16.7643	12.16		3.3	16.7649	12.3933		3.3	16.765	12.2596		3.3	16.7642	17.5751
3.35	17.0182	5.7305		3.35	17.0172	9.39588		3.35	17.0178	9.82917		3.35	17.0172	6.70457		3.35	17.0182	16.7331		3.35	17.018	13.2581		3.35	17.018	12.4319		3.35	17.0186	12.8692		3.35	17.0188	12.5997		3.35	17.0179	18.0784
3.4	17.2714	5.9491		3.4	17.2725	9.73517		3.4	17.2722	10.1528		3.4	17.2722	6.90938		3.4	17.2708	17.3669		3.4	17.2725	13.7727		3.4	17.271	12.8559		3.4	17.2715	13.4254		3.4	17.2717	12.8716		3.4	17.2726	18.4775
3.45	17.5254	6.06289		3.45	17.5258	10.0102		3.45	17.5262	10.4495		3.45	17.5264	7.13782		3.45	17.5255	18.0535		3.45	17.5262	14.1495		3.45	17.5258	13.3372		3.45	17.5265	14.0289		3.45	17.5261	13.1628		3.45	17.5262	19.0115
3.5	17.7797	6.20361		3.5	17.7796	10.2814		3.5	17.7801	10.7966		3.5	17.7807	7.32839		3.5	17.7809	18.7119		3.5	17.7797	14.6294		3.5	17.7799	13.8027		3.5	17.7807	14.5367		3.5	17.7799	13.5236		3.5	17.7799	19.4943
3.55	18.0346	6.45278		3.55	18.0334	10.5971		3.55	18.0338	11.14		3.55	18.034	7.57227		3.55	18.034	19.3471		3.55	18.0335	15.0723		3.55	18.0341	14.2003		3.55	18.0338	15.1863		3.55	18.034	13.7922		3.55	18.0343	19.9485
3.6	18.2884	6.58707		3.6	18.2877	10.8343		3.6	18.2884	11.4589		3.6	18.2878	7.81924		3.6	18.2873	20.0396		3.6	18.2884	15.5689		3.6	18.2877	14.5921		3.6	18.2882	15.7055		3.6	18.2879	14.081		3.6	18.2876	20.3393
3.65	18.5421	6.74805		3.65	18.5425	11.1346		3.65	18.5421	11.7523		3.65	18.5418	8.01808		3.65	18.542	20.6557		3.65	18.5432	16.1539		3.65	18.5416	15.0248		3.65	18.542	16.2482		3.65	18.542	14.3494		3.65	18.5421	20.949
3.7	18.7972	6.92837		3.7	18.7962	11.3229		3.7	18.7957	12.1791		3.7	18.7959	8.31105		3.7	18.7957	21.3419		3.7	18.7955	16.5664		3.7	18.7958	15.4013		3.7	18.7958	16.833		3.7	18.7968	14.6354		3.7	18.7957	21.6129
3.75	19.0509	7.16818		3.75	19.0493	11.6135		3.75	19.0495	12.5291		3.75	19.0497	8.53306		3.75	19.05	22.1101		3.75	19.049	17.1221		3.75	19.0502	15.8245		3.75	19.0502	17.4662		3.75	19.05	14.9217		3.75	19.0494	22.1379
3.8	19.3035	7.30877		3.8	19.3039	11.8854		3.8	19.3042	12.8642		3.8	19.3033	8.81933		3.8	19.3035	22.8581		3.8	19.3044	17.5619		3.8	19.3036	16.2009		3.8	19.304	18.1261		3.8	19.3042	15.0615		3.8	19.3044	22.7767
3.85	19.5577	7.48719		3.85	19.5579	12.2681		3.85	19.5579	13.2616		3.85	19.5577	9.06351		3.85	19.5576	23.6187		3.85	19.559	17.9794		3.85	19.5574	15.841		3.85	19.5577	18.6951		3.85	19.5583	15.1683		3.85	19.5585	23.3506
3.9	19.8125	7.61425		3.9	19.8115	12.6515		3.9	19.8113	13.6138		3.9	19.8118	9.33959		3.9	19.8125	24.3982		3.9	19.8122	18.3036		3.9	19.8124	9.81537		3.9	19.8126	19.2912		3.9	19.8118	15.2561		3.9	19.8113	23.9748
3.95	20.0661	7.73663		3.95	20.0655	13.0958		3.95	20.0648	13.7704		3.95	20.0655	9.59166		3.95	20.0666	25.2059		3.95	20.0657	18.6973		3.95	20.0673	11.2691		3.95	20.0661	19.8265		3.95	20.0662	15.2938		3.95	20.066	24.5449
4	20.32	7.94381		4	20.3196	13.4128		4	20.3194	14.1481		4	20.3193	9.92239		4	20.3203	25.8515		4	20.3204	19.2415		4	20.3205	12.9125		4	20.3194	20.2959		4	20.3203	15.4595		4	20.32	25.0981
4.05	20.5728	8.06158		4.05	20.5749	13.8193		4.05	20.5743	14.5573		4.05	20.5736	10.2348		4.05	20.5734	26.6441		4.05	20.5753	19.7772		4.05	20.5731	14.2733		4.05	20.5736	20.979		4.05	20.5734	15.5433		4.05	20.5742	25.7201
4.1	20.8277	8.17313		4.1	20.8288	14.2477		4.1	20.828	14.8898		4.1	20.8274	10.5392		4.1	20.8277	27.465		4.1	20.8273	20.2089		4.1	20.828	15.4217		4.1	20.8285	21.6845		4.1	20.8283	15.5091		4.1	20.8283	26.277
4.15	21.0822	8.33219		4.15	21.082	14.6731		4.15	21.0821	15.3385		4.15	21.0828	10.861		4.15	21.0826	28.2869		4.15	21.0816	20.7445		4.15	21.0826	16.4467		4.15	21.0823	22.4364		4.15	21.0829	15.6403		4.15	21.0818	26.8703
4.2	21.3363	8.50377		4.2	21.3356	15.0103		4.2	21.3359	15.6491		4.2	21.3359	11.1031		4.2	21.3354	29.0951		4.2	21.3361	21.1862		4.2	21.3359	17.3569		4.2	21.3353	23.1655		4.2	21.3356	15.8485		4.2	21.3366	27.341
4.25	21.5896	8.68294		4.25	21.5895	15.4255		4.25	21.5909	16.0378		4.25	21.59	11.3627		4.25	21.5896	29.8064		4.25	21.5902	21.4799		4.25	21.5894	18.2117		4.25	21.5891	23.8238		4.25	21.5895	16.0743		4.25	21.5906	27.8622
4.3	21.8438	8.81834		4.3	21.8446	15.7058		4.3	21.8445	16.3926		4.3	21.8451	11.6764		4.3	21.844	30.5993		4.3	21.8439	22.0555		4.3	21.8439	18.9414		4.3	21.8446	24.563		4.3	21.8446	16.2865		4.3	21.844	28.2666
4.35	22.0978	9.01066		4.35	22.0978	16.0183		4.35	22.0978	16.8156		4.35	22.0989	12.0094		4.35	22.0977	31.3817		4.35	22.0975	22.8077		4.35	22.0981	19.5918		4.35	22.0982	25.3049		4.35	22.0981	16.344		4.35	22.0975	28.9003
4.4	22.3519	9.17594		4.4	22.3521	16.2131		4.4	22.3517	17.221		4.4	22.3519	12.3414		4.4	22.3523	32.1109		4.4	22.3514	23.3704		4.4	22.3521	20.105		4.4	22.3513	26.0749		4.4	22.3526	16.36		4.4	22.3525	29.5643
4.45	22.6061	9.31391		4.45	22.6059	16.5308		4.45	22.6068	17.7072		4.45	22.6057	12.7525		4.45	22.6061	32.8111		4.45	22.6056	24.0112		4.45	22.6061	20.4028		4.45	22.6057	26.7055		4.45	22.605	16.4544		4.45	22.6065	30.1755
4.5	22.8593	9.39619		4.5	22.8602	16.9771		4.5	22.8605	18.159		4.5	22.8598	13.0787		4.5	22.8594	33.5667		4.5	22.86	24.6725		4.5	22.86	20.8557		4.5	22.8602	27.3726		4.5	22.86	16.5587		4.5	22.8595	30.7348
4.55	23.1142	9.56207		4.55	23.1136	17.4677		4.55	23.1132	18.5786		4.55	23.1147	13.3746		4.55	23.1148	34.3033		4.55	23.1143	25.213		4.55	23.1147	21.4942		4.55	23.1144	27.985		4.55	23.1151	16.5684		4.55	23.1134	31.2913
4.6	23.3694	9.66649		4.6	23.3678	17.9607		4.6	23.3679	18.9899		4.6	23.368	13.7397		4.6	23.3678	34.9913		4.6	23.3682	25.539		4.6	23.3674	22.4249		4.6	23.368	28.5744		4.6	23.3684	16.6499		4.6	23.3678	31.7865
4.65	23.6227	9.78526		4.65	23.6224	18.4142		4.65	23.6218	19.3978		4.65	23.6211	14.0906		4.65	23.6215	35.7923		4.65	23.6222	25.8265		4.65	23.6215	23.1235		4.65	23.6218	29.0701		4.65	23.6218	16.7527		4.65	23.6225	32.1822
4.7	23.8754	9.94629		4.7	23.8769	18.8138		4.7	23.8755	19.8656		4.7	23.8758	14.4416		4.7	23.8759	36.4809		4.7	23.8767	26.461		4.7	23.8762	23.8624		4.7	23.8759	29.5802		4.7	23.8761	16.842		4.7	23.8755	32.6048
4.75	24.1295	10.1619		4.75	24.1299	19.3252		4.75	24.1297	20.385		4.75	24.1297	14.8463		4.75	24.1305	37.1134		4.75	24.1298	27.0125		4.75	24.1304	24.5263		4.75	24.1308	30.3432		4.75	24.1311	16.9325		4.75	24.1296	33.0303
4.8	24.3847	10.373		4.8	24.3828	19.7627		4.8	24.3834	20.8866		4.8	24.3836	15.1734		4.8	24.3837	37.9384		4.8	24.3837	27.6114		4.8	24.3839	24.94		4.8	24.3835	21.5059		4.8	24.3842	16.9799		4.8	24.3837	33.6483
4.85	24.638	10.6366		4.85	24.6382	20.316		4.85	24.6386	21.3186		4.85	24.6375	15.5814		4.85	24.6373	38.6806		4.85	24.6378	28.2415		4.85	24.6373	25.5759		4.85	24.6373	22.7222		4.85	24.6376	16.8956		4.85	24.638	34.0674
4.9	24.8915	10.7421		4.9	24.8927	20.621		4.9	24.8921	21.8914		4.9	24.8923	16.0437		4.9	24.8919	39.2122		4.9	24.8928	28.9068		4.9	24.8917	26.4184		4.9	24.8922	23.795		4.9	24.8916	16.8746		4.9	24.8916	34.6534
4.95	25.146	10.9637		4.95	25.1456	20.9733		4.95	25.1447	22.3976		4.95	25.1464	16.3815		4.95	25.1464	39.8858		4.95	25.1462	29.6731		4.95	25.1465	27.1568		4.95	25.1464	25.0678		4.95	25.1469	17.0239		4.95	25.1457	35.1745
5	25.4007	11.0735		5	25.3993	21.2907		5	25.3996	22.968		5	25.3994	16.7251		5	25.4004	40.7001		5	25.3991	30.1565		5	25.4004	27.8908		5	25.4003	25.996		5	25.4003	17.3357		5	25.3995	35.5745
5.05	25.654	11.2334		5.05	25.6544	21.7214		5.05	25.6537	23.4571		5.05	25.6526	17.0498		5.05	25.6525	41.5838		5.05	25.6536	30.823		5.05	25.6532	28.5761		5.05	25.653	26.8892		5.05	25.6539	17.5787		5.05	25.6544	36.0926
5.1	25.9072	11.4908		5.1	25.9086	22.2277		5.1	25.9082	23.9632		5.1	25.9077	17.3455		5.1	25.9077	42.2517		5.1	25.9084	31.9035		5.1	25.9077	29.3668		5.1	25.9075	27.2306		5.1	25.9076	17.8462		5.1	25.9089	36.4772
5.15	26.1622	11.6443		5.15	26.1626	22.4564		5.15	26.1624	24.4876		5.15	26.1624	17.8478		5.15	26.1626	42.905		5.15	26.1618	33.1368		5.15	26.1618	30.0278		5.15	26.1619	25.3018		5.15	26.1618	18.1325		5.15	26.1624	36.7388
5.2	26.4171	11.6556		5.2	26.414	22.5733		5.2	26.4157	24.8846		5.2	26.416	18.3138		5.2	26.4163	43.8879		5.2	26.4157	34.5505		5.2	26.4167	30.7048		5.2	26.4163	25.7619		5.2	26.4157	18.5296		5.2	26.4155	36.9011
5.25	26.6698	4.41841		5.25	26.67	19.9953		5.25	26.6704	25.3764		5.25	26.6703	18.5902		5.25	26.67	44.8595		5.25	26.67	35.4529		5.25	26.6703	31.4204		5.25	26.67	26.9958		5.25	26.6705	18.839		5.25	26.6699	37.2132
5.3	26.9237	-0.69386		5.3	26.9242	19.8655		5.3	26.9245	25.7779		5.3	26.9242	19.0287		5.3	26.924	45.5749		5.3	26.9242	35.4817		5.3	26.9239	31.9113		5.3	26.924	28.0581		5.3	26.9242	19.1077		5.3	26.9247	37.654
5.35	27.178	-0.17287		5.35	27.1781	20.4223		5.35	27.1777	26.2873		5.35	27.1786	19.459		5.35	27.178	46.1525		5.35	27.178	35.8909		5.35	27.1781	32.6066		5.35	27.1783	28.966		5.35	27.1779	19.4007		5.35	27.1777	38.0944
5.4	27.4324	-0.18981		5.4	27.4318	21.0619		5.4	27.4315	26.7848		5.4	27.4315	19.6887		5.4	27.4328	46.5976		5.4	27.4307	37.0294		5.4	27.4329	33.3821		5.4	27.4327	29.5877		5.4	27.4327	19.5769		5.4	27.4317	38.5432
5.45	27.6866	-0.1458		5.45	27.6861	21.501		5.45	27.6863	27.1912		5.45	27.6857	20.0153		5.45	27.6855	47.1829		5.45	27.6861	37.8474		5.45	27.6859	34.1361		5.45	27.6853	30.3966		5.45	27.6863	19.7062		5.45	27.6861	38.9675
5.5	27.9395	-0.1932		5.5	27.9403	21.583		5.5	27.94	27.6355		5.5	27.9391	20.4804		5.5	27.9398	47.8154		5.5	27.9409	38.3682		5.5	27.9394	34.8159		5.5	27.9398	31.3609		5.5	27.9397	19.909		5.5	27.9404	39.4412
5.55	28.1938	-0.19206		5.55	28.1944	21.9726		5.55	28.194	27.9141		5.55	28.194	20.8848		5.55	28.1944	48.4438		5.55	28.1944	39.2456		5.55	28.1941	35.6806		5.55	28.1946	32.1006		5.55	28.1937	20.0409		5.55	28.1939	39.9747
5.6	28.4488	-0.18855		5.6	28.4478	22.5279		5.6	28.4471	28.3335		5.6	28.4479	21.3235		5.6	28.4485	48.9862		5.6	28.4478	39.8728		5.6	28.4487	36.4729		5.6	28.4485	32.6646		5.6	28.4488	20.2479		5.6	28.4476	40.8863
5.65	28.7021	-0.22253		5.65	28.7013	22.5939		5.65	28.7014	28.839		5.65	28.702	21.7413		5.65	28.7018	49.4993		5.65	28.7022	40.5418		5.65	28.7018	37.233		5.65	28.7018	33.4478		5.65	28.7022	20.5322		5.65	28.7017	41.7202
5.7	28.956	-0.21421		5.7	28.9571	23.0094		5.7	28.9565	29.2243		5.7	28.955	22.0706		5.7	28.9552	50.1189		5.7	28.9561	41.3891		5.7	28.9554	37.8907		5.7	28.9555	34.2379		5.7	28.956	20.9928		5.7	28.9564	42.594
5.75	29.2094	-0.16745		5.75	29.2102	23.6028		5.75	29.2096	29.6125		5.75	29.2095	22.5715		5.75	29.2093	50.819		5.75	29.2102	42.2936		5.75	29.2094	38.6754		5.75	29.2102	34.765		5.75	29.2099	21.2415		5.75	29.2096	43.4689
5.8	29.4638	-0.2041		5.8	29.4638	24.1215		5.8	29.4641	19.163		5.8	29.4644	22.9963		5.8	29.4636	42.0834		5.8	29.4638	43.0503		5.8	29.4635	39.6456		5.8	29.4641	35.387		5.8	29.4643	21.5131		5.8	29.4632	44.2481
5.85	29.7187	-0.17087		5.85	29.7173	24.5871		5.85	29.7171	17.153		5.85	29.7182	23.5047		5.85	29.7181	44.1489		5.85	29.7175	43.835		5.85	29.7181	40.356		5.85	29.7179	36.1061		5.85	29.7181	21.8982		5.85	29.7182	45.2274
5.9	29.9723	-0.15984		5.9	29.9715	24.889		5.9	29.9715	17.354		5.9	29.9712	23.9909		5.9	29.9723	44.1484		5.9	29.9726	44.6536		5.9	29.9718	41.177		5.9	29.9717	36.8076		5.9	29.9718	22.3431		5.9	29.9725	47.1401
5.95	30.2261	-0.19141		5.95	30.2258	25.3457		5.95	30.2259	16.9686		5.95	30.2255	24.4379		5.95	30.2261	37.4133		5.95	30.2262	45.5099		5.95	30.2259	41.9471		5.95	30.2266	37.4349		5.95	30.2254	22.7615		5.95	30.226	49.2622
6	30.4799	-0.14862		6	30.4802	25.836		6	30.4796	18.2375		6	30.4798	24.8577						6	30.4792	46.1243		6	30.4803	42.8078		6	30.4796	37.9546		6	30.4804	22.9994		6	30.4795	50.6454
				6.05	30.7342	26.5021		6.05	30.7333	19.0699		6.05	30.734	25.2157						6.05	30.7338	47.1293		6.05	30.7343	43.596		6.05	30.7342	38.5303		6.05	30.7345	23.3366		6.05	30.7341	47.7329
				6.1	30.9881	26.9953		6.1	30.9882	18.5661		6.1	30.9874	25.6931						6.1	30.9886	48.1334		6.1	30.9877	44.4338		6.1	30.9871	39.0701		6.1	30.987	23.5902		6.1	30.9885	45.6723
MAX	11.6556			6.15	31.2425	27.5816		6.15	31.2433	17.8779		6.15	31.2414	26.1352						6.15	31.2422	48.9955		6.15	31.2421	45.1892		6.15	31.2421	39.6814		6.15	31.2419	23.9082		6.15	31.2427	45.7744
MIN	-0.69386			6.2	31.4964	28.1655		6.2	31.4966	18.7397		6.2	31.497	26.5442						6.2	31.4959	49.7137		6.2	31.4965	46.0699		6.2	31.497	40.4029		6.2	31.4962	24.2155		6.2	31.4952	45.1224
Range	12.3494			6.25	31.7494	28.6777		6.25	31.7494	18.254		6.25	31.7507	26.9455						6.25	31.7493	50.4377		6.25	31.7499	46.789		6.25	31.7499	41.1215		6.25	31.7508	24.5942		6.25	31.75	45.6658
Failure at	26.4171			6.3	32.0037	29.1982		6.3	32.0036	18.4493		6.3	32.0038	27.4039						6.3	32.0038	51.4258		6.3	32.0038	47.6233		6.3	32.0039	41.7194		6.3	32.0042	24.9637		6.3	32.0043	45.4069
Steigung	0.6234			6.35	32.2583	29.6464		6.35	32.2584	19.0469		6.35	32.2571	27.8728						6.35	32.2578	52.054		6.35	32.2576	48.4614		6.35	32.2575	42.32		6.35	32.258	25.1409		6.35	32.2583	42.6393
R 2	0.999			6.4	32.5119	29.6673		6.4	32.5112	19.8786		6.4	32.512	28.4508						6.4	32.5118	44.303		6.4	32.5118	49.2512		6.4	32.5121	42.966		6.4	32.5123	25.4822
				6.45	32.7657	29.6124		6.45	32.7657	20.6037		6.45	32.7663	28.9252						6.45	32.7657	46.0372		6.45	32.7664	50.029		6.45	32.7663	43.6616		6.45	32.7666	25.7313
				6.5	33.0194	29.9157		6.5	33.02	21.312		6.5	33.0197	29.3769						6.5	33.0198	46.6936		6.5	33.02	50.3914		6.5	33.0198	44.4488		6.5	33.0198	25.9559
				6.55	33.2744	30.1971		6.55	33.2742	21.9117		6.55	33.2735	29.8469						6.55	33.2749	47.5862		6.55	33.2734	51.2132		6.55	33.2737	45.1178		6.55	33.274	25.124
				6.6	33.5286	30.7224		6.6	33.5277	22.5906		6.6	33.5282	30.3424						6.6	33.5285	48.7992		6.6	33.5284	52.064		6.6	33.5285	45.731		6.6	33.5285	15.7161
				6.65	33.7821	31.1354		6.65	33.7818	22.7738		6.65	33.7821	30.763						6.65	33.7816	49.9435		6.65	33.7818	52.7708		6.65	33.7827	46.3456		6.65	33.7824	15.3626
				6.7	34.0358	31.6629		6.7	34.0359	22.6769		6.7	34.0354	31.2889						6.7	34.0352	50.8751		6.7	34.036	53.0115		6.7	34.0353	46.9623		6.7	34.036	9.52845
				6.75	34.2902	32.1913		6.75	34.2908	23.373		6.75	34.2905	31.8959						6.75	34.2909	51.9813		6.75	34.2892	53.9185		6.75	34.2894	47.5866		6.75	34.2898	-0.08475
				6.8	34.5442	32.7121		6.8	34.5436	24.1058		6.8	34.5441	32.4356						6.8	34.544	52.8194		6.8	34.544	53.8764		6.8	34.5441	48.1754
				6.85	34.797	33.0908		6.85	34.7979	24.498		6.85	34.7982	32.8473						6.85	34.7976	53.7728		6.85	34.7988	51.6614		6.85	34.7985	48.0003
				6.9	35.0518	33.484		6.9	35.0517	24.998		6.9	35.0519	33.2683						6.9	35.0521	54.3349		6.9	35.0524	51.9335		6.9	35.0517	36.0918
				6.95	35.3057	33.8605		6.95	35.3064	25.4359		6.95	35.3052	33.8926						6.95	35.3063	54.6766		6.95	35.3057	53.02		6.95	35.3051	39.5733
				7	35.5607	34.2328		7	35.5602	25.5923		7	35.5603	34.4486						7	35.5598	55.2105		7	35.56	53.7936		7	35.5599	40.0376
				7.05	35.8135	34.4045		7.05	35.8136	22.5687		7.05	35.8143	34.8905						7.05	35.8138	55.8746		7.05	35.8144	54.8954		7.05	35.8143	40.0176
				7.1	36.068	34.4155		7.1	36.068	23.4437		7.1	36.0675	35.4369						7.1	36.0676	56.7585		7.1	36.068	55.9129		7.1	36.0674	41.1619
				7.15	36.3223	34.278		7.15	36.3219	24.4235		7.15	36.3215	35.9486						7.15	36.322	57.0408		7.15	36.3219	56.8635		7.15	36.3211	43.0221
				7.2	36.5766	33.9571		7.2	36.5763	25.5346		7.2	36.576	36.4089						7.2	36.5765	57.3473		7.2	36.5759	54.8044		7.2	36.5763	44.0318
				7.25	36.8295	33.764		7.25	36.8291	26.3972		7.25	36.8302	36.9039						7.244	36.7993	43.851		7.25	36.8308	50.1906		7.25	36.8309	45.2372
				7.3	37.0839	33.6909		7.3	37.0833	27.4677		7.3	37.0843	37.4124						7.294	37.0538	33.9043		7.3	37.0842	50.8541		7.294	37.0538	32.0694
				7.35	37.3382	33.9055		7.35	37.3379	28.2015		7.35	37.3367	37.8834						7.344	37.3077	37.3967						7.344	37.3073	26.5991
				7.4	37.5923	34.1972		7.4	37.5926	29.0512		7.4	37.5915	38.4344						7.394	37.5623	35.244
				7.45	37.8463	34.5245		7.45	37.846	29.7981		7.45	37.8467	38.672
				7.5	38.0991	34.8164		7.5	38.0994	30.4863		7.5	38.1002	35.8959
				7.55	38.3534	35.3702		7.55	38.354	31.1249		7.55	38.3537	36.7988																			9
				7.6	38.6083	35.7909		7.6	38.6086	31.8631		7.6	38.6081	37.0539
				7.65	38.8624	36.2229		7.65	38.8616	32.7024		7.65	38.8626	38.1575																			MAX	25.9559
				7.7	39.1155	36.3553		7.7	39.1153	33.4211		7.7	39.1167	38.6878																			MIN	-0.08475
				7.75	39.3693	36.065		7.75	39.3706	34.2317		7.75	39.3692	39.2535																			Range	26.0406
				7.8	39.6235	35.6005		7.8	39.6244	34.9536		7.8	39.6237	39.8978																			Failure at	33.0198
				7.85	39.8781	34.9886		7.85	39.8779	35.6536		7.85	39.8791	40.3901																			Steigung	1.0464
				7.9	40.1317	34.5971		7.9	40.1309	36.2435		7.9	40.1327	41.0721																			R 2	0.986
				7.95	40.3853	32.6016		7.95	40.3852	37.0164		7.95	40.3856	41.6049
				7.992	40.6	19.6565		8	40.6395	37.6716		8	40.6386	42.2691
				8.04	40.8442	7.09755		8.05	40.8939	38.3286		8.05	40.8939	42.9509
				8.09	41.0971	2.7348		8.1	41.1484	39.0317		8.1	41.1476	40.6793
				8.14	41.3505	3.04322		8.15	41.4022	39.6421		8.15	41.4021	41.6323
				8.19	41.605	3.50386		8.2	41.6559	40.097		8.2	41.6561	42.1361
				8.24	41.8597	3.94322		8.25	41.9106	40.6776		8.25	41.9099	43.1307
				8.29	42.1133	4.33339		8.3	42.1633	41.0742		8.3	42.1648	43.9225
				8.34	42.367	4.7209		8.35	42.4182	40.1675		8.35	42.4172	40.5964
				8.39	42.6216	5.17797		8.4	42.6718	34.2315		8.4	42.6716	38.0214
				8.44	42.8751	5.61112		8.45	42.9255	34.9348		8.45	42.9254	38.1696
								8.5	43.1799	35.6417		8.5	43.1808	38.0105
								8.55	43.4336	35.7823		8.55	43.4335	39.5529
								8.6	43.6882	26.6952		8.6	43.6877	40.0317
								8.65	43.9423	24.9511		8.65	43.9417	40.9476
								8.7	44.1965	22.589		8.698	44.186	28.0996
								8.75	44.4498	23.0684		8.748	44.4405	26.5161
								8.8	44.7037	24.2301
								8.85	44.958	25.1077

## Sheet: Simple Interrupted Suture
1				2				3				4				5				6				7				8				9							MW	STABW		Median	Range	MAX	Min
																																						N
MAX	38.1499			MAX	22.3368			MAX	22.4778			MAX	38.822			MAX	22.33			MAX	37.5052			MAX	54.9188			MAX	47.1991			MAX	29.6203				Ultimate Load	9	34.8178	11.6335		37.5052	32.5888	54.9188	22.33
MIN	-0.2568			MIN	-0.76678			MIN	0.00465			MIN	-0.05565			MIN	0.00637			MIN	-0.01748			MIN	-0.05131			MIN	-0.02587			MIN	-0.00017
Range	38.4067			Range	23.1036			Range	22.4732			Range	38.8777			Range	22.3236			Range	37.5226			Range	54.9701			Range	47.2249			Range	29.6205
Failure at	35.8143			Failure at	25.9089			Failure at	28.7118			Failure at	53.8476			Failure at	22.3528			Failure at	36.5772			Failure at	55.3719			Failure at	42.9252			Failure at	35.8138				Failure at		37.4804	11.5306		35.8143	33.0191	55.3719	22.3528
Steigung	2.067			Steigung	1.78			Steigung	1.82			Steigung	1.558			Steigung	1.4215			Steigung	1.974			Steigung	1.84			Steigung	2.21			Steigung	1.18				Steigung		1.76117	0.324946		1.82	1.03	2.21	1.18
R 2	0.98			R 2	0.99			R 2	0.99			R 2	0.999			R 2	0.99			R 2	0.989			R 2	0.99			R 2	0.995			R 2	0.995				R 2		0.990889
V1 23_14				V1A 23_14				V3A 23_14				V5 EYS				V7 10_14				V9 7_14				V11 27_14				V13 52_14				V15 9_14
Zeit	Traversenweg	Last		Zeit	Traversenweg	Last		Zeit	Traversenweg	Last		Zeit	Traversenweg	Last		Zeit	Traversenweg	Last		Zeit	Traversenweg	Last		Zeit	Traversenweg	Last		Zeit	Traversenweg	Last		Zeit	Traversenweg	Last
(sec)	(mm)	(N)		(sec)	(mm)	(N)		(sec)	(mm)	(N)		(sec)	(mm)	(N)		(sec)	(mm)	(N)		(sec)	(mm)	(N)		(sec)	(mm)	(N)		(sec)	(mm)	(N)		(sec)	(mm)	(N)
0	0	0.09886		0	0	0.0851		0	0	0.00465		0	0	-0.05565		0	0	0.00637		0	0	-0.01748		0	0	-0.05131		0	0	-0.02587		0	0	-0.00017
0.05	0.119	0.16363		0.05	0.13352	0.21428		0.05	0.12951	0.08555		0.05	0.13269	0.0764		0.05	0.13081	0.07927		0.05	0.13494	0.03813		0.05	0.136	0.04825		0.05	0.13824	0.03886		0.05	0.13399	0.05209
0.1	0.45204	0.2781		0.1	0.44649	0.28219		0.1	0.45286	0.22882		0.1	0.45393	0.03685		0.1	0.45463	0.20133		0.1	0.44849	0.11887		0.1	0.45794	0.10281		0.1	0.45865	0.05506		0.1	0.45723	0.10115
0.15	0.75532	0.31505		0.15	0.74694	0.36373		0.15	0.75166	0.44325		0.15	0.75095	0.03973		0.15	0.7519	0.35272		0.15	0.74812	0.10228		0.15	0.75249	0.11417		0.15	0.75332	0.18668		0.15	0.75367	0.23839
0.2	1.0193	0.42021		0.2	1.01729	0.45775		0.2	1.01693	0.57471		0.2	1.01717	0.0489		0.2	1.01811	0.44793		0.2	1.01575	0.22062		0.2	1.01682	0.17542		0.2	1.0167	0.24327		0.2	1.01658	0.2918
0.25	1.2717	0.48974		0.25	1.27158	0.5029		0.25	1.27253	0.7079		0.25	1.27205	0.12417		0.25	1.27217	0.54104		0.25	1.27194	0.2704		0.25	1.27134	0.22131		0.25	1.27075	0.36783		0.25	1.27111	0.32619
0.3	1.52552	0.62499		0.3	1.52517	0.61338		0.3	1.52587	0.81172		0.3	1.52493	0.18698		0.3	1.52481	0.64831		0.3	1.52623	0.36246		0.3	1.52387	0.2636		0.3	1.52493	0.42031		0.3	1.52564	0.40248
0.35	1.77981	0.72208		0.35	1.77899	0.69997		0.35	1.77887	0.97069		0.35	1.77863	0.16077		0.35	1.77733	0.75984		0.35	1.7791	0.35967		0.35	1.77769	0.30275		0.35	1.77828	0.46913		0.35	1.77851	0.51883
0.4	2.03281	0.77347		0.4	2.03257	0.79826		0.4	2.03151	1.04592		0.4	2.03304	0.13972		0.4	2.03328	0.85191		0.4	2.03304	0.39373		0.4	2.03257	0.37524		0.4	2.03257	0.57747		0.4	2.03257	0.56732
0.45	2.2871	0.84165		0.45	2.28639	0.89662		0.45	2.28627	1.14136		0.45	2.28698	0.18457		0.45	2.28686	0.94602		0.45	2.28568	0.47717		0.45	2.28686	0.41964		0.45	2.28651	0.60425		0.45	2.28663	0.65087
0.5	2.54021	0.95276		0.5	2.54104	0.97558		0.5	2.53974	1.23051		0.5	2.5408	0.21248		0.5	2.53997	1.05782		0.5	2.5408	0.55029		0.5	2.53986	0.4409		0.5	2.54033	0.67671		0.5	2.54009	0.74023
0.55	2.79498	1.08551		0.55	2.79533	1.05677		0.55	2.79498	1.34406		0.55	2.79356	0.24762		0.55	2.79415	1.1345		0.55	2.79474	0.61293		0.55	2.79403	0.50412		0.55	2.79403	0.76626		0.55	2.79391	0.74769
0.6	3.04809	1.11268		0.6	3.04844	1.19596		0.6	3.04856	1.48107		0.6	3.04844	0.27169		0.6	3.04927	1.25093		0.6	3.04797	0.65727		0.6	3.04903	0.52062		0.6	3.04832	0.83486		0.6	3.04809	0.85745
0.65	3.30214	1.19113		0.65	3.30191	1.31955		0.65	3.30191	1.57706		0.65	3.3025	0.32261		0.65	3.30214	1.35932		0.65	3.30203	0.69413		0.65	3.30191	0.58289		0.65	3.30214	0.89687		0.65	3.30297	0.90392
0.7	3.5562	1.32416		0.7	3.55585	1.41366		0.7	3.55679	1.65223		0.7	3.55561	0.33492		0.7	3.55596	1.47289		0.7	3.55703	0.76936		0.7	3.55632	0.62195		0.7	3.55526	0.98573		0.7	3.55667	0.97469
0.75	3.81061	1.52579		0.75	3.81144	1.54527		0.75	3.81144	1.781		0.75	3.80967	0.33961		0.75	3.80978	1.57609		0.75	3.81108	0.84604		0.75	3.81026	0.67845		0.75	3.81002	0.99431		0.75	3.81061	1.04073
0.8	4.06372	1.56789		0.8	4.06502	1.69898		0.8	4.06443	1.92916		0.8	4.0642	0.37543		0.8	4.06396	1.61565		0.8	4.0649	0.9384		0.8	4.06384	0.71326		0.8	4.06431	1.02748		0.8	4.06337	1.15742
0.85	4.31802	1.72001		0.85	4.31731	1.81148		0.85	4.31825	2.00195		0.85	4.31872	0.35209		0.85	4.31884	1.70108		0.85	4.31837	1.02999		0.85	4.31837	0.79356		0.85	4.31778	1.12237		0.85	4.31872	1.24747
0.9	4.57207	1.92731		0.9	4.57184	1.92014		0.9	4.57278	2.16382		0.9	4.57195	0.42934		0.9	4.57243	1.8706		0.9	4.57219	1.1088		0.9	4.57266	0.78545		0.9	4.57113	1.2087		0.9	4.5729	1.30173
0.95	4.82684	2.06531		0.95	4.82695	2.05248		0.95	4.82601	2.28933		0.95	4.82577	0.47897		0.95	4.82613	1.94145		0.95	4.82672	1.14434		0.95	4.82542	0.82316		0.95	4.82542	1.1968		0.95	4.82577	1.38292
1	5.08066	2.20634		1	5.0803	2.1945		1	5.07971	2.4009		1	5.0803	0.46268		1	5.08007	2.12213		1	5.08137	1.22387		1	5.07971	0.92263		1	5.08018	1.26291		1	5.07959	1.45936
1.05	5.33436	2.2921		1.05	5.33365	2.33177		1.05	5.33412	2.60584		1.05	5.33483	0.57555		1.05	5.33483	2.20249		1.05	5.33412	1.37367		1.05	5.33448	0.97316		1.05	5.33448	1.32405		1.05	5.33507	1.64662
1.1	5.58783	2.53193		1.1	5.58865	2.45978		1.1	5.58877	2.70312		1.1	5.58794	0.54326		1.1	5.58877	2.37137		1.1	5.58747	1.36513		1.1	5.58853	1.02583		1.1	5.58783	1.42993		1.1	5.58877	1.7306
1.15	5.84235	2.64967		1.15	5.84318	2.61734		1.15	5.84259	2.88345		1.15	5.84165	0.53483		1.15	5.84224	2.47113		1.15	5.84283	1.49955		1.15	5.84129	1.06574		1.15	5.842	1.52549		1.15	5.842	1.90216
1.2	6.09617	2.82741		1.2	6.09665	2.7858		1.2	6.0957	3.05988		1.2	6.09641	0.5916		1.2	6.09582	2.66543		1.2	6.09641	1.57117		1.2	6.09558	1.11362		1.2	6.09724	1.58213		1.2	6.09617	1.95133
1.25	6.34881	2.91482		1.25	6.34929	2.91716		1.25	6.34964	3.16606		1.25	6.34976	0.61025		1.25	6.35082	2.74132		1.25	6.34929	1.67285		1.25	6.35082	1.17162		1.25	6.35059	1.70874		1.25	6.35047	2.17132
1.3	6.60393	3.17458		1.3	6.60382	3.07403		1.3	6.60441	3.33592		1.3	6.60441	0.64005		1.3	6.60417	2.95162		1.3	6.60358	1.80162		1.3	6.60405	1.22606		1.3	6.60417	1.67983		1.3	6.60452	2.25439
1.35	6.85858	3.36017		1.35	6.85811	3.24891		1.35	6.85799	3.51541		1.35	6.85834	0.67742		1.35	6.85705	3.06656		1.35	6.85905	1.87695		1.35	6.85693	1.24694		1.35	6.85775	1.81422		1.35	6.85834	2.36036
1.4	7.11287	2.45585		1.4	7.11228	3.39328		1.4	7.11193	3.73384		1.4	7.11228	0.71922		1.4	7.11193	3.21878		1.4	7.1124	1.946		1.4	7.11157	1.27059		1.4	7.11228	1.87636		1.4	7.11205	2.50234
1.45	7.36587	2.14849		1.45	7.36575	3.54849		1.45	7.36587	3.92017		1.45	7.3661	0.7493		1.45	7.36693	3.41624		1.45	7.36504	2.11125		1.45	7.36705	1.319		1.45	7.36669	1.89979		1.45	7.36622	2.6257
1.5	7.62016	2.40439		1.5	7.61945	3.78218		1.5	7.61981	4.12616		1.5	7.62075	0.74965		1.5	7.62016	3.56215		1.5	7.61992	2.18912		1.5	7.62016	1.38401		1.5	7.62016	1.99427		1.5	7.62051	2.78688
1.55	7.87398	2.68027		1.55	7.87386	3.94032		1.55	7.87504	4.38449		1.55	7.87351	0.80405		1.55	7.87398	3.75609		1.55	7.87422	2.28124		1.55	7.87386	1.45311		1.55	7.87363	2.11177		1.55	7.8741	2.89278
1.6	8.12886	2.84456		1.6	8.12827	4.13166		1.6	8.12886	4.56422		1.6	8.12804	0.90589		1.6	8.12792	3.94173		1.6	8.12827	2.40767		1.6	8.12721	1.47998		1.6	8.12792	2.16335		1.6	8.12756	3.03938
1.65	8.38186	2.77868		1.65	8.38197	4.36942		1.65	8.38233	4.72244		1.65	8.38268	0.93478		1.65	8.38221	4.12661		1.65	8.38197	2.52814		1.65	8.38209	1.58519		1.65	8.38197	2.28984		1.65	8.38221	3.20402
1.7	8.63544	3.00549		1.7	8.63603	4.50657		1.7	8.63591	5.07546		1.7	8.63591	0.95001		1.7	8.63627	4.29758		1.7	8.63639	2.68532		1.7	8.63603	1.63201		1.7	8.63532	2.35407		1.7	8.63615	3.35811
1.75	8.89044	2.87729		1.75	8.88985	4.70325		1.75	8.89091	5.24478		1.75	8.88973	0.97737		1.75	8.88903	4.5148		1.75	8.89068	2.82135		1.75	8.88879	1.66491		1.75	8.88985	2.41745		1.75	8.88973	3.51486
1.8	9.14426	3.07485		1.8	9.14403	4.94908		1.8	9.14462	5.42307		1.8	9.14367	1.00423		1.8	9.14367	4.66179		1.8	9.14473	2.93029		1.8	9.14355	1.75434		1.8	9.14414	2.52661		1.8	9.14367	3.7373
1.85	9.39797	3.38888		1.85	9.39832	5.14862		1.85	9.3982	5.7135		1.85	9.39844	1.04876		1.85	9.39867	4.92758		1.85	9.39844	3.04734		1.85	9.39914	1.77303		1.85	9.39844	2.57395		1.85	9.39726	3.82699
1.9	9.65167	3.61943		1.9	9.65155	5.3609		1.9	9.6519	5.90726		1.9	9.65249	1.10584		1.9	9.65308	5.07393		1.9	9.6519	3.25624		1.9	9.65297	1.89295		1.9	9.6519	2.6321		1.9	9.65202	4.05634
1.95	9.90643	3.86373		1.95	9.90596	5.51219		1.95	9.90643	6.22517		1.95	9.90608	1.1448		1.95	9.90561	5.32918		1.95	9.90596	3.36675		1.95	9.90549	2.01041		1.95	9.90525	2.7694		1.95	9.90667	4.16065
2	10.161	3.71915		2	10.1604	5.75143		2	10.1601	6.48567		2	10.1591	1.20335		2	10.1601	5.53562		2	10.1613	3.53104		2	10.1605	2.06999		2	10.1601	2.89427		2	10.1599	4.17686
2.05	10.4143	3.46518		2.05	10.4151	5.88529		2.05	10.4142	6.80084		2.05	10.4145	1.22331		2.05	10.4142	5.80157		2.05	10.4148	3.61999		2.05	10.4143	2.15682		2.05	10.4143	2.88911		2.05	10.4147	3.86771
2.1	10.6673	3.65089		2.1	10.6681	6.12648		2.1	10.6677	7.07159		2.1	10.6674	1.27		2.1	10.6684	6.02085		2.1	10.6673	3.77154		2.1	10.6688	2.29341		2.1	10.6679	3.03828		2.1	10.6679	3.71222
2.15	10.9212	3.95264		2.15	10.9211	6.3166		2.15	10.9217	7.35569		2.15	10.9214	1.32109		2.15	10.9222	6.20169		2.15	10.9218	3.95976		2.15	10.9218	2.39775		2.15	10.9222	2.88632		2.15	10.9228	3.89674
2.2	11.1759	4.10884		2.2	11.1761	6.45758		2.2	11.176	7.62529		2.2	11.1751	1.36835		2.2	11.1759	6.46971		2.2	11.1761	4.15758		2.2	11.1758	2.51771		2.2	11.1762	2.81193		2.2	11.1766	4.07445
2.25	11.4302	4.08513		2.25	11.4314	6.6879		2.25	11.4292	7.91652		2.25	11.4305	1.36622		2.25	11.4296	6.78489		2.25	11.4299	4.37643		2.25	11.4301	2.59187		2.25	11.4305	2.93597		2.25	11.4301	4.35434
2.3	11.6842	2.90312		2.3	11.6835	6.92578		2.3	11.6828	8.28165		2.3	11.6854	1.45047		2.3	11.6844	6.97155		2.3	11.6839	4.52549		2.3	11.684	2.68952		2.3	11.6844	3.01871		2.3	11.684	4.58111
2.35	11.9378	2.89633		2.35	11.9376	7.19395		2.35	11.9378	8.57695		2.35	11.9383	1.50645		2.35	11.9379	7.25509		2.35	11.9379	4.71806		2.35	11.9379	2.78145		2.35	11.9379	3.16849		2.35	11.9392	4.81042
2.4	12.1921	3.36538		2.4	12.1925	7.38082		2.4	12.1927	8.89634		2.4	12.192	1.55385		2.4	12.1919	7.50136		2.4	12.1922	4.87255		2.4	12.1916	2.92966		2.4	12.1913	3.2745		2.4	12.1923	5.0478
2.45	12.4464	3.67005		2.45	12.446	7.58325		2.45	12.4462	9.28209		2.45	12.4453	1.67142		2.45	12.4455	7.7517		2.45	12.4464	5.08566		2.45	12.4456	3.00981		2.45	12.4458	3.44411		2.45	12.4457	5.32818
2.5	12.7	3.59648		2.5	12.6995	7.89697		2.5	12.7	9.56616		2.5	12.7003	1.69706		2.5	12.7002	8.02953		2.5	12.6992	5.27585		2.5	12.7001	3.08366		2.5	12.7006	3.61916		2.5	12.7	5.54635
2.55	12.9532	3.97927		2.55	12.9538	8.16144		2.55	12.9544	9.92061		2.55	12.9544	1.74354		2.55	12.9541	8.32571		2.55	12.9541	5.50048		2.55	12.9541	3.26522		2.55	12.9532	3.76629		2.55	12.9544	5.83444
2.6	13.2088	4.24894		2.6	13.2086	8.5168		2.6	13.2094	10.328		2.6	13.2082	1.74668		2.6	13.2075	8.56911		2.6	13.2079	5.70024		2.6	13.2074	3.35193		2.6	13.2072	3.9106		2.6	13.2079	5.97574
2.65	13.4626	3.78611		2.65	13.4627	8.82791		2.65	13.4624	10.6524		2.65	13.462	1.86139		2.65	13.4613	8.84633		2.65	13.4624	5.90216		2.65	13.461	3.50823		2.65	13.4619	4.01913		2.65	13.4614	6.10393
2.7	13.7157	3.75528		2.7	13.7157	9.1119		2.7	13.7161	11.0209		2.7	13.7165	1.93035		2.7	13.716	9.16128		2.7	13.7167	5.9637		2.7	13.7161	3.62773		2.7	13.7166	4.17601		2.7	13.7154	6.29999
2.75	13.9699	3.86372		2.75	13.9691	9.46808		2.75	13.97	11.4148		2.75	13.9702	2.01645		2.75	13.9703	9.43326		2.75	13.9699	6.21793		2.75	13.9708	3.7686		2.75	13.9697	4.3315		2.75	13.9708	6.53876
2.8	14.2248	4.10259		2.8	14.2244	9.71656		2.8	14.2248	11.7718		2.8	14.2234	2.0355		2.8	14.2235	9.7202		2.8	14.2247	6.51076		2.8	14.2234	3.86106		2.8	14.2235	4.49772		2.8	14.2241	6.76407
2.85	14.4777	4.28034		2.85	14.4779	10.0625		2.85	14.478	12.1518		2.85	14.4776	2.12756		2.85	14.4783	9.98514		2.85	14.4786	6.73072		2.85	14.4778	4.01805		2.85	14.478	4.64967		2.85	14.477	6.91225
2.9	14.7322	4.58128		2.9	14.7309	10.3673		2.9	14.732	12.5124		2.9	14.7323	2.19096		2.9	14.7333	10.3434		2.9	14.7324	7.01317		2.9	14.7329	4.17026		2.9	14.7324	4.81294		2.9	14.7321	7.15963
2.95	14.986	4.87822		2.95	14.9855	10.4984		2.95	14.9863	12.8673		2.95	14.9857	2.21222		2.95	14.9867	10.712		2.95	14.9855	7.30235		2.95	14.9869	4.30338		2.95	14.9859	4.98682		2.95	14.9858	7.27098
3	15.24	5.1278		3	15.2402	10.1402		3	15.24	13.2575		3	15.2395	2.36944		3	15.2399	11.0876		3	15.2406	7.54955		3	15.2396	4.49434		3	15.2393	5.13854		3	15.2403	7.45853
3.05	15.495	5.40618		3.05	15.495	6.80484		3.05	15.4943	13.6649		3.05	15.493	2.45026		3.05	15.4938	11.442		3.05	15.4945	7.79032		3.05	15.4936	4.65148		3.05	15.494	5.35319		3.05	15.4941	7.67807
3.1	15.748	5.47236		3.1	15.7485	7.45253		3.1	15.7476	13.0869		3.1	15.7478	2.5132		3.1	15.7481	11.7898		3.1	15.7478	7.98011		3.1	15.7481	4.81685		3.1	15.7488	5.50288		3.1	15.7478	7.89826
3.15	16.0017	5.4141		3.15	16.0024	8.04356		3.15	16.0012	3.07723		3.15	16.0019	2.60354		3.15	16.003	12.0934		3.15	16.0013	8.23777		3.15	16.0031	5.03868		3.15	16.0025	5.72241		3.15	16.0025	8.14843
3.2	16.2562	5.42639		3.2	16.2562	8.69762		3.2	16.2567	3.83608		3.2	16.2556	2.73136		3.2	16.2557	12.3714		3.2	16.2556	8.40026		3.2	16.2561	5.18919		3.2	16.2559	5.91318		3.2	16.2568	8.3708
3.25	16.5108	5.64398		3.25	16.5102	9.17503		3.25	16.5101	4.31958		3.25	16.5105	2.82758		3.25	16.5094	12.7231		3.25	16.511	8.55642		3.25	16.5093	5.37707		3.25	16.5098	6.0934		3.25	16.51	8.61849
3.3	16.7632	5.84558		3.3	16.7647	9.42539		3.3	16.7631	4.76738		3.3	16.7643	2.88503		3.3	16.7638	12.9692		3.3	16.7637	8.7132		3.3	16.7638	5.53612		3.3	16.7635	6.33391		3.3	16.7637	9.0351
3.35	17.0184	5.85148		3.35	17.0185	9.9081		3.35	17.0178	5.26852		3.35	17.0187	2.98832		3.35	17.0176	13.2184		3.35	17.018	8.89689		3.35	17.018	5.70599		3.35	17.0182	6.55706		3.35	17.0185	9.36502
3.4	17.2721	6.09002		3.4	17.2711	10.2716		3.4	17.2719	5.75868		3.4	17.2725	3.04657		3.4	17.2718	13.5744		3.4	17.2718	8.99874		3.4	17.2721	5.85439		3.4	17.2719	6.76123		3.4	17.2723	9.50701
3.45	17.5265	6.17596		3.45	17.5265	10.6749		3.45	17.5265	6.20358		3.45	17.5261	3.2084		3.45	17.5259	13.9739		3.45	17.5258	9.11446		3.45	17.5253	5.93919		3.45	17.5262	7.03783		3.45	17.5261	9.76169
3.5	17.7802	6.34795		3.5	17.7805	11.0771		3.5	17.7807	6.69542		3.5	17.7797	3.27379		3.5	17.7801	14.3665		3.5	17.7799	9.17556		3.5	17.7799	6.13936		3.5	17.7804	7.24501		3.5	17.7791	10.0124
3.55	18.0333	6.44479		3.55	18.034	11.5426		3.55	18.0338	7.16356		3.55	18.0348	3.39231		3.55	18.0341	14.8287		3.55	18.0336	8.51735		3.55	18.0342	6.41439		3.55	18.034	7.51031		3.55	18.0336	10.2695
3.6	18.2877	6.59608		3.6	18.2873	11.9212		3.6	18.2889	7.60623		3.6	18.2883	3.5518		3.6	18.2877	15.2554		3.6	18.2878	8.72952		3.6	18.2873	6.61083		3.6	18.2883	7.70623		3.6	18.2889	10.5291
3.65	18.5428	6.86609		3.65	18.5422	12.253		3.65	18.5431	8.07344		3.65	18.5416	3.60378		3.65	18.5408	15.6766		3.65	18.5427	9.18998		3.65	18.5412	6.77037		3.65	18.5421	7.93868		3.65	18.5416	10.5659
3.7	18.7963	7.14315		3.7	18.7962	12.6921		3.7	18.7959	8.65023		3.7	18.7957	3.69341		3.7	18.7962	16.0768		3.7	18.7974	9.59725		3.7	18.7959	7.04917		3.7	18.7958	8.25687		3.7	18.7962	10.9778
3.75	19.0493	7.47775		3.75	19.049	13.0797		3.75	19.05	9.09154		3.75	19.0494	3.80822		3.75	19.0502	16.5283		3.75	19.0501	9.96517		3.75	19.0501	7.28791		3.75	19.0508	8.51997		3.75	19.0496	11.4103
3.8	19.3033	7.67882		3.8	19.3025	13.465		3.8	19.3036	9.57965		3.8	19.304	3.85945		3.8	19.3043	16.9657		3.8	19.3035	10.3157		3.8	19.3044	7.56079		3.8	19.3042	8.78961		3.8	19.3044	11.7304
3.85	19.558	7.82146		3.85	19.5575	13.8787		3.85	19.5581	9.90497		3.85	19.557	3.93133		3.85	19.5582	17.4531		3.85	19.5582	10.6417		3.85	19.5583	7.8468		3.85	19.5567	9.04002		3.85	19.5585	12.0899
3.9	19.813	7.79994		3.9	19.8126	14.1058		3.9	19.8125	10.527		3.9	19.8119	4.0498		3.9	19.8123	17.9148		3.9	19.8127	10.9731		3.9	19.812	8.11496		3.9	19.812	9.33626		3.9	19.8116	12.3591
3.95	20.0656	7.75903		3.95	20.0657	14.303		3.95	20.065	11.017		3.95	20.0664	4.05203		3.95	20.0663	18.3461		3.95	20.0659	11.2005		3.95	20.0663	8.35648		3.95	20.0666	9.63294		3.95	20.0654	12.7036
4	20.32	8.19354		4	20.3203	12.5518		4	20.3199	11.4673		4	20.3204	4.15955		4	20.3202	18.7774		4	20.3193	11.5405		4	20.3202	8.668		4	20.3193	9.87365		4	20.3205	13.0539
4.05	20.5744	8.46034		4.05	20.5739	12.2817		4.05	20.5746	12.1099		4.05	20.5729	4.28305		4.05	20.5739	19.2421		4.05	20.5741	11.7581		4.05	20.5737	8.96483		4.05	20.5737	10.1983		4.05	20.5752	13.3232
4.1	20.8288	8.81898		4.1	20.8293	13.0818		4.1	20.8285	12.605		4.1	20.8275	4.27908		4.1	20.8272	19.7869		4.1	20.8288	12.1055		4.1	20.8273	9.29618		4.1	20.8286	10.4852		4.1	20.8287	13.5188
4.15	21.0821	9.29244		4.15	21.0826	13.8002		4.15	21.0814	13.0527		4.15	21.0822	4.37002		4.15	21.0826	20.2341		4.15	21.0822	12.5158		4.15	21.0822	9.55389		4.15	21.082	10.7959		4.15	21.0816	13.7127
4.2	21.3351	9.3841		4.2	21.3357	14.4102		4.2	21.3357	13.5192		4.2	21.3361	4.40248		4.2	21.3364	20.7261		4.2	21.3359	12.6701		4.2	21.336	9.85947		4.2	21.3363	11.1242		4.2	21.3364	14.033
4.25	21.5895	9.38573		4.25	21.5897	14.8442		4.25	21.59	14.0562		4.25	21.5901	4.21911		4.25	21.5898	21.137		4.25	21.5897	12.9228		4.25	21.5896	10.105		4.25	21.5889	11.4209		4.25	21.5906	14.3758
4.3	21.8445	10.2271		4.3	21.8447	15.4724		4.3	21.844	14.5435		4.3	21.8441	4.18094		4.3	21.8431	21.4917		4.3	21.8453	13.2382		4.3	21.8434	10.4707		4.3	21.8438	11.7442		4.3	21.8434	14.6053
4.35	22.099	10.7044		4.35	22.0983	15.8674		4.35	22.0976	15.0028		4.35	22.0987	4.2085		4.35	22.098	21.7806		4.35	22.0978	13.4891		4.35	22.097	10.7264		4.35	22.0984	12.1512		4.35	22.098	14.8731
4.4	22.3518	11.2391		4.4	22.3517	16.2313		4.4	22.3519	15.4012		4.4	22.3528	4.34246		4.4	22.3528	22.33		4.4	22.3513	13.7765		4.4	22.3528	10.968		4.4	22.3526	12.5484		4.4	22.3526	15.1143
4.45	22.6062	11.7001		4.45	22.6057	16.8391		4.45	22.6064	15.7166		4.45	22.6056	4.49449		4.444	22.5755	9.7509		4.45	22.6067	14.0666		4.45	22.6061	10.9337		4.45	22.6061	12.8717		4.45	22.6063	15.3626
4.5	22.8602	12.2198		4.5	22.8601	17.2674		4.5	22.8612	14.7451		4.5	22.8598	4.52233		4.494	22.8292	2.90602		4.5	22.8607	14.4502		4.5	22.8593	11.3203		4.5	22.8601	13.2063		4.5	22.8601	15.4608
4.55	23.1144	12.6676		4.55	23.1136	17.7438		4.55	23.1148	13.8185		4.55	23.1138	4.607						4.55	23.1139	14.8342		4.55	23.1138	11.6876		4.55	23.1144	13.5339		4.55	23.1142	15.6966
4.6	23.3674	12.9528		4.6	23.3674	18.21		4.6	23.3674	14.5544		4.6	23.3677	4.60243						4.6	23.3675	15.1572		4.6	23.3679	12.0389		4.6	23.3684	13.9016		4.6	23.3675	15.9769
4.65	23.6224	12.2882		4.65	23.6219	18.6477		4.65	23.6227	15.2488		4.65	23.6224	4.58442						4.65	23.6222	15.5708		4.65	23.6218	12.3195		4.65	23.6211	14.2537		4.65	23.6225	16.3152
4.7	23.8769	13.1123		4.7	23.8763	19.1607		4.7	23.8767	15.2785		4.7	23.8747	4.63935						4.7	23.8762	15.7785		4.7	23.8754	12.7065		4.7	23.8755	14.6892		4.7	23.8759	16.6425
4.75	24.1301	13.7852		4.75	24.1302	19.5949		4.75	24.1301	13.1553		4.75	24.1295	4.73253						4.75	24.1308	16.1614		4.75	24.1297	13.0458		4.75	24.1308	15.0903		4.75	24.1299	17.0154
4.8	24.3833	14.3624		4.8	24.3832	20.0878		4.8	24.3839	13.6716		4.8	24.3842	4.84905						4.8	24.3833	16.5364		4.8	24.3848	13.4331		4.8	24.3845	15.4605		4.8	24.384	17.4848
4.85	24.6382	14.8919		4.85	24.6376	20.4549		4.85	24.6377	14.4205		4.85	24.6382	4.89656						4.85	24.6378	16.9567		4.85	24.6384	13.7451		4.85	24.6377	15.838		4.85	24.6385	17.6838
4.9	24.8925	15.6413		4.9	24.8912	20.7891		4.9	24.8921	15.0471		4.9	24.8915	4.98195						4.9	24.8929	17.3198		4.9	24.8923	14.1375		4.9	24.8912	16.2131		4.9	24.8922	17.9729
4.95	25.1466	16.1386		4.95	25.1464	21.016		4.95	25.1462	15.6679		4.95	25.1455	5.08604						4.95	25.1465	17.7873		4.95	25.1456	14.4272		4.95	25.1458	16.5723		4.95	25.1457	18.3112
5	25.3999	16.4762		5	25.4006	21.5103		5	25.3999	16.2657		5	25.3999	5.27755						5	25.4004	18.2009		5	25.3996	14.6296		5	25.4001	17.0208		5	25.3996	18.4784
5.05	25.6538	17.1219		5.05	25.654	22.0853		5.05	25.6539	16.9004		5.05	25.6539	5.37185						5.05	25.654	18.6439		5.05	25.6544	14.8863		5.05	25.6543	17.3363		5.05	25.654	18.8375
5.1	25.908	17.8214		5.1	25.9089	22.3368		5.1	25.9088	17.4955		5.1	25.9076	5.35444						5.1	25.9083	19.0287		5.1	25.9075	15.1735		5.1	25.9081	17.7329		5.1	25.9088	18.9875
5.15	26.1618	18.5489		5.15	26.163	21.9183		5.15	26.1618	18.0542		5.15	26.1612	5.53495						5.15	26.163	19.3974		5.15	26.1616	15.5216		5.15	26.1616	18.1232		5.15	26.1614	19.2385
5.2	26.4161	19.1678		5.2	26.4162	18.8179		5.2	26.416	18.5035		5.2	26.4163	5.63624						5.2	26.4155	19.8277		5.2	26.4162	15.8721		5.2	26.4163	18.6048		5.2	26.4157	19.4345
5.25	26.6699	19.7263		5.25	26.6697	17.4691		5.25	26.6696	19.0196		5.25	26.6709	5.82494						5.25	26.6694	20.1544		5.25	26.6699	16.1341		5.25	26.6701	18.8987		5.25	26.6701	19.6743
5.3	26.9243	20.6067		5.3	26.9234	18.5291		5.3	26.9243	19.4777		5.3	26.9248	5.96072						5.3	26.9244	20.5511		5.3	26.9237	16.445		5.3	26.9235	19.319		5.3	26.9248	19.9584
5.35	27.1784	21.2547		5.35	27.178	17.7099		5.35	27.1786	19.9439		5.35	27.1773	6.22629						5.35	27.1789	20.9775		5.35	27.1784	16.7439		5.35	27.1781	19.6437		5.35	27.1784	20.1767
5.4	27.4325	21.6254		5.4	27.4323	18.4991		5.4	27.4317	20.3156		5.4	27.432	6.44049						5.4	27.432	21.303		5.4	27.4318	17.1858		5.4	27.4323	20.0484		5.4	27.4318	20.4095
5.45	27.6861	22.1609		5.45	27.6848	15.927		5.45	27.6857	20.7864		5.45	27.6864	6.59876						5.45	27.6855	21.6962		5.45	27.6866	17.5607		5.45	27.6861	20.3729		5.45	27.6863	20.6888
5.5	27.9402	22.6264		5.5	27.9396	16.6062		5.5	27.9408	21.2203		5.5	27.9395	6.77764						5.5	27.9395	22.077		5.5	27.94	17.9711		5.5	27.9396	20.759		5.5	27.941	21.0845
5.55	28.1939	23.4943		5.55	28.1941	17.1754		5.55	28.1948	21.6697		5.55	28.1937	6.87087						5.55	28.1939	22.5014		5.55	28.1929	18.3226		5.55	28.1937	21.1229		5.55	28.1935	21.4039
5.6	28.4481	24.3467		5.6	28.4478	18.189		5.6	28.4472	22.0379		5.6	28.4481	6.99236						5.6	28.4485	22.9181		5.6	28.4483	18.7389		5.6	28.4482	21.4479		5.6	28.4472	21.6146
5.65	28.7015	25.0601		5.65	28.7012	19.064		5.65	28.7017	22.4602		5.65	28.7022	7.21381						5.65	28.702	23.3343		5.65	28.7025	19.1111		5.65	28.7025	21.7691		5.65	28.7026	21.891
5.7	28.9554	25.7269		5.7	28.9558	19.6722		5.652	28.7118	22.4778		5.7	28.9557	7.41899						5.7	28.9561	23.8522		5.7	28.9558	19.4803		5.7	28.9558	22.2636		5.7	28.9565	22.1905
5.75	29.2106	26.2759		5.75	29.21	19.3141						5.75	29.2096	7.59702						5.75	29.2105	24.2233		5.75	29.2095	19.9033		5.75	29.2095	22.6678		5.75	29.2098	22.589
5.8	29.4638	26.9252		5.8	29.4642	19.2356						5.8	29.4638	7.77638						5.8	29.4645	24.6691		5.8	29.4637	20.3237		5.8	29.4646	23.2236		5.8	29.4636	23.0141
5.85	29.7176	27.7689		5.85	29.7174	20.0156						5.85	29.7187	7.99909						5.85	29.7179	25.0601		5.85	29.7184	20.6291		5.85	29.7184	23.6595		5.85	29.7174	23.2832
5.9	29.9712	28.697		5.9	29.9715	20.7049						5.9	29.972	8.22154						5.9	29.9717	25.4853		5.9	29.9725	21.0718		5.9	29.971	23.9091		5.9	29.9716	23.6528
5.95	30.2265	29.7056		5.95	30.2264	20.9046						5.95	30.2259	8.53682						5.95	30.2265	25.9075		5.95	30.2246	21.3881		5.95	30.2254	24.4079		5.95	30.2259	24.0785
6	30.4802	30.6325		6	30.481	21.1455						6	30.4796	8.72752						6	30.48	26.3195		6	30.4795	21.7044		6	30.4802	24.9242		6	30.4803	24.0803
6.05	30.7339	31.5089		6.05	30.7351	21.3359						6.05	30.7342	8.94659						6.05	30.7339	26.7411		6.05	30.7345	22.0114		6.05	30.7347	25.2761		6.05	30.7342	24.4542
6.1	30.9885	32.4031		6.088	30.9266	8.33976						6.1	30.9886	9.17485						6.1	30.9874	27.1569		6.1	30.9883	22.2418		6.1	30.9878	25.5224		6.1	30.9883	24.9251
6.15	31.2426	33.3582		6.138	31.1807	-0.76678						6.15	31.2417	9.44844						6.15	31.2426	27.4985		6.15	31.2417	22.8306		6.15	31.2419	25.8318		6.15	31.2427	20.838
6.2	31.4967	34.2502		6.188	31.435	0.09336						6.2	31.4959	9.75648						6.2	31.4971	27.6749		6.2	31.4964	23.2483		6.2	31.4959	26.2578		6.2	31.4958	21.2669
6.25	31.75	35.0864		6.238	31.6887	0.20136						6.25	31.7505	10.0756						6.25	31.7499	27.8374		6.25	31.7505	23.6281		6.25	31.7505	26.9212		6.25	31.7502	22.2557
6.3	32.0032	35.9323		6.288	31.9428	0.19963						6.3	32.0043	10.3403						6.3	32.0036	28.0712		6.3	32.0046	24.0218		6.3	32.0036	27.3227		6.3	32.0042	23.2919
6.35	32.258	32.462		6.338	32.1966	0.19912						6.35	32.2573	10.623						6.35	32.2583	28.3034		6.35	32.2575	24.4414		6.35	32.2578	27.7385		6.35	32.2583	21.7994
6.4	32.513	31.6659		6.388	32.4506	0.20773						6.4	32.5111	10.8849						6.4	32.512	28.6761		6.4	32.5117	24.7554		6.4	32.5125	28.1263		6.4	32.5124	20.6278
6.45	32.7657	32.9326		6.438	32.7054	0.2714						6.45	32.7657	11.0913						6.45	32.7657	29.3132		6.45	32.7666	25.219		6.45	32.7666	28.5931		6.45	32.7656	21.6833
6.5	33.0198	34.2285		6.488	32.9588	0.1935						6.5	33.021	11.428						6.5	33.0197	30.1475		6.5	33.0206	25.6304		6.5	33.0201	28.997		6.5	33.02	22.7457
6.55	33.274	35.4298		6.538	33.2129	0.16525						6.55	33.2744	11.7322						6.55	33.2744	30.7185		6.55	33.2736	26.0177		6.55	33.2732	29.4493		6.55	33.2745	23.7853
6.6	33.5281	36.3647		6.588	33.4677	0.149						6.6	33.5277	12.0578						6.6	33.5285	31.3194		6.6	33.5271	26.4754		6.6	33.5277	29.7469		6.6	33.5279	24.5675
6.65	33.7814	36.3158		6.638	33.722	0.16004						6.65	33.7821	12.4268						6.65	33.7822	31.8237		6.65	33.7815	26.9109		6.65	33.7824	28.7469		6.65	33.7817	25.4263
6.7	34.0359	33.5775		6.688	33.9755	0.14431						6.7	34.0371	12.8841						6.7	34.036	32.3196		6.7	34.0358	27.4121		6.7	34.0363	27.8284		6.7	34.0364	26.117
6.75	34.2896	33.0013		6.738	34.2281	0.12912						6.75	34.2896	13.2384						6.75	34.2901	32.7951		6.75	34.2903	27.8566		6.75	34.2892	28.2572		6.75	34.2902	26.8566
6.8	34.5444	34.1277		6.788	34.4831	0.07611						6.8	34.5434	13.5912						6.8	34.5447	33.3329		6.8	34.5436	28.3015		6.8	34.544	29.0953		6.8	34.5438	27.5536
6.85	34.7979	34.4294		6.838	34.738	0.05167						6.85	34.7985	14.0119						6.85	34.7981	33.8013		6.85	34.7978	28.7001		6.85	34.7976	29.7096		6.85	34.7975	27.8125
6.9	35.0518	35.1054		6.888	34.991	0.06007						6.9	35.0525	14.3679						6.9	35.0524	34.3182		6.9	35.0524	29.2206		6.9	35.052	30.3668		6.9	35.0518	28.1029
6.95	35.3057	36.1374		6.938	35.2448	0.04726						6.95	35.3061	14.7464						6.95	35.3059	34.852		6.95	35.3062	29.7063		6.95	35.3056	30.985		6.95	35.3068	28.7157
7	35.5602	37.2065		6.988	35.4998	0.02421						7	35.559	15.1915						7	35.5606	35.3376		7	35.5596	30.1682		7	35.559	31.395		7	35.5603	29.154
7.05	35.8143	38.1499		7.038	35.7533	-0.0216						7.05	35.8133	15.6398						7.05	35.8145	35.9284		7.05	35.8139	30.6479		7.05	35.8145	31.9444		7.05	35.8138	29.6203
7.1	36.0681	25.2486		7.088	36.0072	0.04942						7.1	36.0675	16.0346						7.1	36.0674	36.4695		7.1	36.0688	31.0611		7.1	36.0688	32.5881		7.1	36.0684	28.4964
7.116	36.1491	12.1288		7.138	36.2595	-0.01392						7.15	36.3223	16.4429						7.15	36.3215	37.0196		7.15	36.3223	31.5096		7.15	36.3219	33.2083		7.15	36.3224	20.5215
7.166	36.4039	3.87287		7.188	36.5149	-0.02272						7.2	36.5762	16.8866						7.2	36.5772	37.5052		7.2	36.5756	32.0089		7.2	36.5752	33.7399		7.2	36.5761	21.897
7.216	36.6576	5.84568		7.238	36.77	0.0247						7.25	36.8298	17.2753						7.25	36.8304	34.0018		7.25	36.8291	32.4545		7.25	36.8296	34.2695
7.266	36.9115	6.27347		7.288	37.0231	-0.01821						7.3	37.0842	17.6558						7.3	37.0836	33.5085		7.3	37.084	32.9166		7.3	37.0846	34.8164
7.316	37.1657	6.33072		7.338	37.2768	0.00698						7.35	37.3383	18.0207						7.35	37.3374	33.7908		7.35	37.3384	33.444		7.35	37.338	35.3477
7.366	37.4188	5.7258		7.388	37.5314	0.00389						7.4	37.5915	18.3855						7.4	37.5916	34.0768		7.4	37.592	33.9666		7.4	37.5921	35.901
7.416	37.674	6.44326		7.438	37.7855	0.03225						7.45	37.8458	18.8164						7.45	37.8466	34.4059		7.45	37.845	34.3962		7.45	37.8462	36.4731
7.466	37.9276	6.87227		7.488	38.0389	-0.00672						7.5	38.1002	19.2691						7.5	38.0996	34.0307		7.5	38.1004	34.9526		7.5	38.1002	37.028
7.516	38.1811	6.94322		7.538	38.2929	-0.01542						7.55	38.3541	19.6361						7.55	38.3536	32.8568		7.55	38.354	35.4395		7.55	38.3541	37.6118
7.566	38.4347	7.19112		7.588	38.5467	0.00727						7.6	38.6075	20.0267						7.6	38.6083	30.5311		7.6	38.6073	35.8905		7.6	38.6075	38.1539
7.616	38.6894	5.9274		7.638	38.8021	0.01885						7.65	38.8617	20.3889						7.65	38.863	30.1007		7.65	38.8611	36.3649		7.65	38.8618	38.6881
7.666	38.9438	5.934		7.688	39.0552	-0.01801						7.7	39.1161	20.807						7.7	39.1162	30.5343		7.7	39.1167	36.9918		7.7	39.1162	39.2035
7.716	39.1968	6.76333		7.738	39.3086	0.01556						7.75	39.37	21.2385						7.75	39.3695	30.9399		7.75	39.3705	37.4828		7.75	39.3702	39.7849
7.766	39.4504	7.23905		7.788	39.5621	-0.00498						7.8	39.6242	21.612						7.8	39.624	28.2674		7.8	39.6238	38.0489		7.8	39.6234	40.3281
7.816	39.7059	7.65734		7.838	39.8166	0.04044						7.85	39.8779	21.9174						7.85	39.8791	16.0131		7.85	39.878	33.1047		7.85	39.8775	40.8901
7.866	39.9597	7.79304		7.888	40.0714	-0.00571						7.9	40.1316	22.1948										7.9	40.1322	31.642		7.9	40.1323	41.4491
7.916	40.2135	7.97066		7.938	40.3251	0.02465						7.95	40.3861	22.7663										7.95	40.3865	32.7165		7.95	40.3862	42.0858
7.966	40.467	7.83986		7.988	40.5789	0.05409						8	40.6403	23.2873										8	40.6394	33.5384		8	40.6402	42.6443
8.016	40.7218	7.56793		8.038	40.8327	-0.01542						8.05	40.8929	23.7689										8.05	40.8938	34.47		8.05	40.8935	43.2197
8.066	40.9753	7.48307		8.088	41.0879	-0.04509						8.1	41.1478	24.041										8.1	41.1481	35.4509		8.1	41.1489	43.8048
8.116	41.2291	7.52464		8.138	41.3411	0.01352						8.15	41.4027	24.2788										8.15	41.4027	36.4867		8.15	41.402	44.3642
8.166	41.4831	8.05509		8.188	41.5944	0.00195						8.2	41.6563	24.7198										8.2	41.6563	37.2278		8.2	41.6553	44.9536
8.216	41.7375	6.03213		8.228	41.7984	0.02163						8.25	41.9101	25.4167										8.25	41.9092	38.1718		8.25	41.9094	45.4663
8.266	41.9922	0.65215										8.3	42.1639	25.8532										8.3	42.1632	39.0366		8.3	42.1641	45.9918
8.316	42.246	-0.2568										8.35	42.4182	26.1954										8.35	42.4189	39.8125		8.35	42.4185	46.5992
8.366	42.4994	-0.17798										8.4	42.6722	26.5688										8.4	42.6719	40.5852		8.4	42.6718	46.7835
8.416	42.7525	-0.1876										8.45	42.9255	27.0762										8.45	42.925	41.318		8.45	42.9252	47.1991
8.466	43.008	-0.12864										8.5	43.1793	27.6684										8.5	43.1798	41.963		8.5	43.1798	45.0507
8.516	43.2613	-0.17075										8.55	43.4346	28.2193										8.55	43.4331	42.6393		8.55	43.4349	45.355
8.566	43.5155	-0.19758										8.6	43.6884	28.6151										8.6	43.6882	43.2208		8.6	43.6876	45.5902
8.616	43.7695	-0.20338										8.65	43.9414	28.865										8.65	43.9415	43.774		8.65	43.9421	44.5632
8.666	44.0231	-0.22787										8.7	44.1954	29.2111										8.7	44.1951	37.4664		8.7	44.197	44.1956
8.716	44.2775	-0.22096										8.75	44.4503	29.568										8.75	44.4504	35.9273		8.75	44.4502	44.4765
8.762	44.5108	-0.20667										8.8	44.7045	29.9367										8.8	44.7051	36.9877		8.8	44.7044	36.8443
												8.85	44.9577	30.3048										8.85	44.9578	37.8732		8.85	44.9575	36.8538
												8.9	45.2113	28.1945										8.9	45.2112	39.0069		8.9	45.2114	37.1182
												8.95	45.4657	21.1114										8.95	45.4652	39.9173		8.95	45.4661	37.4058
												9	45.7195	22.5622										9	45.7207	40.9122		9	45.7205	38.1864
												9.05	45.9737	23.5802										9.05	45.974	41.8681		9.05	45.9747	38.9226
												9.1	46.2281	23.5455										9.1	46.2281	42.7446		9.1	46.2282	39.6783
												9.15	46.4821	24.0446										9.15	46.4822	43.5804		9.15	46.4818	40.4255
												9.2	46.7361	24.812										9.2	46.7364	44.4451		9.2	46.7362	41.2564
												9.25	46.9904	25.633										9.25	46.9903	45.184		9.25	46.9902	42.1309
												9.3	47.2441	26.2923										9.3	47.2436	45.9591		9.3	47.2435	42.6869
												9.35	47.4964	26.8273										9.35	47.4979	46.7257		9.35	47.4984	43.4582
												9.4	47.7522	27.3429										9.4	47.7518	47.3872		9.4	47.7523	44.1012
												9.45	48.0065	28.1758										9.45	48.0064	48.0545		9.45	48.0053	44.639
												9.5	48.2599	29.1245										9.5	48.2594	48.752		9.5	48.2601	45.2736
												9.55	48.5139	29.9328										9.55	48.5136	43.6033		9.55	48.5139	43.5611
												9.6	48.7685	30.7059										9.6	48.7682	42.6834		9.6	48.7685	38.4478
												9.65	49.0224	31.3981										9.65	49.0226	43.8777		9.65	49.0218	39.5423
												9.7	49.2753	32.0876										9.7	49.2761	44.8918		9.7	49.2755	40.2102
												9.75	49.53	32.738										9.75	49.5294	46.0299		9.75	49.5296	39.9205
												9.8	49.7841	27.849										9.8	49.7849	47.1848		9.8	49.7836	40.508
												9.85	50.0386	27.7907										9.85	50.0383	48.1773		9.85	50.038	41.6293
												9.9	50.2915	28.9657										9.9	50.2911	49.0823		9.9	50.2914	42.2754
												9.95	50.5455	30.0629										9.95	50.5452	45.3362
												10	50.8001	31.0836										10	50.8	43.7728
												10.05	51.0548	32.0236										10.05	51.0544	42.9914
												10.1	51.3073	32.8628										10.1	51.3082	38.8164
												10.15	51.5621	33.5685										10.15	51.5609	39.6636
												10.2	51.8164	34.2547										10.2	51.8157	41.2593
												10.25	52.0701	34.7573										10.25	52.071	42.6115
												10.3	52.3241	35.1667										10.3	52.3237	44.0097
												10.35	52.5775	35.6632										10.35	52.5778	45.3136
												10.4	52.8319	36.2531										10.4	52.8327	46.575
												10.45	53.0862	36.8361										10.45	53.0864	47.7092
												10.5	53.3398	37.3994										10.5	53.3403	48.7178
												10.55	53.5932	37.9931										10.55	53.5935	49.6882
												10.6	53.8476	38.3595										10.6	53.8472	50.602
												10.65	54.102	38.822										10.65	54.1022	51.5272
												10.69	54.3061	26.2586										10.7	54.3562	52.2547
												10.74	54.5586	16.2167										10.75	54.6105	53.0301
												10.79	54.8136	14.6028										10.8	54.8642	53.6981
																								10.85	55.118	54.3479
																								10.9	55.3719	54.9188
																								10.95	55.6261	52.318
																								10.972	55.7377	39.598
																								10.986	55.8087	26.1117
																								10.994	55.8493	20.8508
